# Supplementary material for: Determination of topological edge quantum numbers of fractional quantum Hall phases by thermal conductance measurements
Source: Nat Commun. 2022 Sep 3;13:5185. doi: 10.1038/s41467-022-32956-z (PMC9440925; doi:10.1038/s41467-022-32956-z)
Supplement: Supplementary file 3 — Source Data [file 41467_2022_32956_MOESM3_ESM.zip]

Archive with 48 entries (40 files):
- Source_Data_file/
- Source_Data_file/Source_Data_Fig_1/
- Source_Data_file/Source_Data_Fig_1/Source_Data_Fig1(e)_Resistance_vs_gate_voltage_black_curve.txt
- Source_Data_file/Source_Data_Fig_1/Source_Data_Fig1(e)_Resistance_vs_gate_voltage_blue_curve.txt
- Source_Data_file/Source_Data_Fig_1/Source_Data_Fig1(e)_Resistance_vs_gate_voltage_green_curve.txt
- Source_Data_file/Source_Data_Fig_1/Source_Data_Fig1(e)_Resistance_vs_gate_voltage_red_curve.txt
- Source_Data_file/Source_Data_Fig_2/
- Source_Data_file/Source_Data_Fig_2/Source_Data_Fig2(a)_excess_noise_vs_current_for_nu=2_by_3.txt
- Source_Data_file/Source_Data_Fig_2/Source_Data_Fig2(b)_T_M_vs_J_Q_for_nu=2_by_3.txt
- Source_Data_file/Source_Data_Fig_2/Source_Data_Fig2(c)_J_Q_vs_T_M^2-T_0^2_for_nu=1_by_3(red filled circles).txt
- Source_Data_file/Source_Data_Fig_2/Source_Data_Fig2(c)_J_Q_vs_T_M^2-T_0^2_for_nu=2_by_3(black filled circles).txt
- Source_Data_file/Source_Data_Fig_2/Source_Data_Fig2(d)_excess_noise_vs_current_for_nu=3_by_5.txt
- Source_Data_file/Source_Data_Fig_2/Source_Data_Fig2(e)_T_M_vs_J_Q_for_nu=3_by_5.txt
- Source_Data_file/Source_Data_Fig_2/Source_Data_Fig2(f)_J_Q_vs_T_M^2-T_0^2_for_nu=2_by_5(red filled circles).txt
- Source_Data_file/Source_Data_Fig_2/Source_Data_Fig2(f)_J_Q_vs_T_M^2-T_0^2_for_nu=3_by_5(black filled circles).txt
- Source_Data_file/Source_Data_Fig_3/
- Source_Data_file/Source_Data_Fig_3/Source_Data_Fig3(a)/
- Source_Data_file/Source_Data_Fig_3/Source_Data_Fig3(a)/Source_Data_Fig3(a)_J_Q_vs_T_M^2-T_0^2_for_nu=2_by_3_20mK.txt
- Source_Data_file/Source_Data_Fig_3/Source_Data_Fig3(a)/Source_Data_Fig3(a)_J_Q_vs_T_M^2-T_0^2_for_nu=2_by_3_30mK.txt
- Source_Data_file/Source_Data_Fig_3/Source_Data_Fig3(a)/Source_Data_Fig3(a)_J_Q_vs_T_M^2-T_0^2_for_nu=2_by_3_35mK.txt
- Source_Data_file/Source_Data_Fig_3/Source_Data_Fig3(a)/Source_Data_Fig3(a)_J_Q_vs_T_M^2-T_0^2_for_nu=2_by_3_40mK.txt
- Source_Data_file/Source_Data_Fig_3/Source_Data_Fig3(a)/Source_Data_Fig3(a)_J_Q_vs_T_M^2-T_0^2_for_nu=2_by_3_45mK.txt
- Source_Data_file/Source_Data_Fig_3/Source_Data_Fig3(a)/Source_Data_Fig3(a)_J_Q_vs_T_M^2-T_0^2_for_nu=2_by_3_50mK.txt
- Source_Data_file/Source_Data_Fig_3/Source_Data_Fig3(a)/Source_Data_Fig3(a)_J_Q_vs_T_M^2-T_0^2_for_nu=2_by_3_55mK.txt
- Source_Data_file/Source_Data_Fig_3/Source_Data_Fig3(a)/Source_Data_Fig3(a)_J_Q_vs_T_M^2-T_0^2_for_nu=2_by_3_60mK.txt
- Source_Data_file/Source_Data_Fig_3/Source_Data_Fig3(b)/
- Source_Data_file/Source_Data_Fig_3/Source_Data_Fig3(b)/Source_Data_Fig3(b)_J_Q_vs_T_M^2-T_0^2_for_nu=3_by_5_20mK.txt
- Source_Data_file/Source_Data_Fig_3/Source_Data_Fig3(b)/Source_Data_Fig3(b)_J_Q_vs_T_M^2-T_0^2_for_nu=3_by_5_30mK.txt
- Source_Data_file/Source_Data_Fig_3/Source_Data_Fig3(b)/Source_Data_Fig3(b)_J_Q_vs_T_M^2-T_0^2_for_nu=3_by_5_35mK.txt
- Source_Data_file/Source_Data_Fig_3/Source_Data_Fig3(b)/Source_Data_Fig3(b)_J_Q_vs_T_M^2-T_0^2_for_nu=3_by_5_40mK.txt
- Source_Data_file/Source_Data_Fig_3/Source_Data_Fig3(b)/Source_Data_Fig3(b)_J_Q_vs_T_M^2-T_0^2_for_nu=3_by_5_45mK.txt
- Source_Data_file/Source_Data_Fig_3/Source_Data_Fig3(b)/Source_Data_Fig3(b)_J_Q_vs_T_M^2-T_0^2_for_nu=3_by_5_50mK.txt
- Source_Data_file/Source_Data_Fig_3/Source_Data_Fig3(b)/Source_Data_Fig3(b)_J_Q_vs_T_M^2-T_0^2_for_nu=3_by_5_55mK.txt
- Source_Data_file/Source_Data_Fig_3/Source_Data_Fig3(b)/Source_Data_Fig3(b)_J_Q_vs_T_M^2-T_0^2_for_nu=3_by_5_60mK.txt
- Source_Data_file/Source_Data_Fig_3/Source_Data_Fig3(c)/
- Source_Data_file/Source_Data_Fig_3/Source_Data_Fig3(c)/Source_Data_Fig3(c)_J_Q_vs_T_M^2-T_0^2_for_nu=1_by_3_20mK.txt
- Source_Data_file/Source_Data_Fig_3/Source_Data_Fig3(c)/Source_Data_Fig3(c)_J_Q_vs_T_M^2-T_0^2_for_nu=1_by_3_30mK.txt
- Source_Data_file/Source_Data_Fig_3/Source_Data_Fig3(c)/Source_Data_Fig3(c)_J_Q_vs_T_M^2-T_0^2_for_nu=1_by_3_40mK.txt
- Source_Data_file/Source_Data_Fig_3/Source_Data_Fig3(c)/Source_Data_Fig3(c)_J_Q_vs_T_M^2-T_0^2_for_nu=1_by_3_60mK.txt
- Source_Data_file/Source_Data_Fig_3/Source_Data_Fig3(c)/Source_Data_Fig3(c)_J_Q_vs_T_M^2-T_0^2_for_nu=2_by_5_20mK.txt
- Source_Data_file/Source_Data_Fig_3/Source_Data_Fig3(c)/Source_Data_Fig3(c)_J_Q_vs_T_M^2-T_0^2_for_nu=2_by_5_30mK.txt
- Source_Data_file/Source_Data_Fig_3/Source_Data_Fig3(c)/Source_Data_Fig3(c)_J_Q_vs_T_M^2-T_0^2_for_nu=2_by_5_40mK.txt
- Source_Data_file/Source_Data_Fig_3/Source_Data_Fig3(c)/Source_Data_Fig3(c)_J_Q_vs_T_M^2-T_0^2_for_nu=2_by_5_60mK.txt
- Source_Data_file/Source_Data_Fig_4/
- Source_Data_file/Source_Data_Fig_4/Source_Data_4(a)_Thermal_cond_vs_bath_temp_T_for_nu=1_by_3.txt
- Source_Data_file/Source_Data_Fig_4/Source_Data_4(a)_Thermal_cond_vs_bath_temp_T_for_nu=2_by_3.txt
- Source_Data_file/Source_Data_Fig_4/Source_Data_4(a)_Thermal_cond_vs_bath_temp_T_for_nu=2_by_5.txt
- Source_Data_file/Source_Data_Fig_4/Source_Data_4(a)_Thermal_cond_vs_bath_temp_T_for_nu=3_by_5.txt
