# Supplementary material for: Determination of topological edge quantum numbers of fractional quantum Hall phases by thermal conductance measurements
Source: Nat Commun. 2022 Sep 3;13:5185. doi: 10.1038/s41467-022-32956-z (PMC9440925; doi:10.1038/s41467-022-32956-z)
Supplement: Supplementary file 3 — Source Data [file 41467_2022_32956_MOESM3_ESM.zip › Source_Data_file/Source_Data_Fig_1/Source_Data_Fig1(e)_Resistance_vs_gate_voltage_black_curve.txt]

  V_BG (V)    R (kohm)(black curve)   
   6.0000000e-02   8.9750500e+01          
   6.5000000e-02   8.7690500e+01
   7.0000000e-02   8.5593000e+01
   7.5000000e-02   8.3453000e+01
   8.0000000e-02   8.1190100e+01
   8.5000000e-02   7.9293300e+01
   9.0000000e-02   7.8326400e+01
   9.5000000e-02   7.7863500e+01
   1.0000000e-01   7.7823300e+01
   1.0500000e-01   7.7789000e+01
   1.1000000e-01   7.7650700e+01
   1.1500000e-01   7.7206600e+01
   1.2000000e-01   7.5277400e+01
   1.2500000e-01   7.2053500e+01
   1.3000000e-01   6.7843500e+01
   1.3500000e-01   6.5563300e+01
   1.4000000e-01   6.4697800e+01
   1.4500000e-01   6.4601700e+01
   1.5000000e-01   6.4600200e+01
   1.5500000e-01   6.4571000e+01
   1.6000000e-01   6.3982400e+01
   1.6500000e-01   6.1537400e+01
   1.7000000e-01   5.8401700e+01
   1.7500000e-01   5.6385300e+01
   1.8000000e-01   5.4773600e+01
   1.8500000e-01   5.3200000e+01
   1.9000000e-01   5.1769500e+01
   1.9500000e-01   4.9825100e+01
   2.0000000e-01   4.8385600e+01
   2.0500000e-01   4.7302900e+01
   2.1000000e-01   4.5862800e+01
   2.1500000e-01   4.4564200e+01
   2.2000000e-01   4.3573200e+01
   2.2500000e-01   4.3147600e+01
   2.3000000e-01   4.3075200e+01
   2.3500000e-01   4.3108600e+01
   2.4000000e-01   4.3083700e+01
   2.4500000e-01   4.2991000e+01
   2.5000000e-01   4.1921800e+01
   2.5500000e-01   4.0268700e+01
   2.6000000e-01   3.9009200e+01
   2.6500000e-01   3.8794100e+01
   2.7000000e-01   3.8689800e+01
   2.7500000e-01   3.8792900e+01
   2.8000000e-01   3.8763500e+01
   2.8500000e-01   3.8787300e+01
   2.9000000e-01   3.8787000e+01
   2.9500000e-01   3.8737400e+01
   3.0000000e-01   3.8095300e+01
   3.0500000e-01   3.6817100e+01
   3.1000000e-01   3.5196700e+01
   3.1500000e-01   3.3100800e+01
   3.2000000e-01   3.0491100e+01
   3.2500000e-01   2.8053000e+01
   3.3000000e-01   2.6682700e+01
   3.3500000e-01   2.6080400e+01
   3.4000000e-01   2.5903200e+01
   3.4500000e-01   2.5896600e+01
   3.5000000e-01   2.5873700e+01
   3.5500000e-01   2.5865500e+01
   3.6000000e-01   2.5906100e+01
   3.6500000e-01   2.5860000e+01
   3.7000000e-01   2.5892900e+01
   3.7500000e-01   2.5885000e+01
   3.8000000e-01   2.5885900e+01
   3.8500000e-01   2.5888200e+01
   3.9000000e-01   2.5879600e+01
   3.9500000e-01   2.5882700e+01
   4.0000000e-01   2.5885100e+01
   4.0500000e-01   2.5882600e+01
   4.1000000e-01   2.5881700e+01
   4.1500000e-01   2.5879300e+01
   4.2000000e-01   2.5888000e+01
   4.2500000e-01   2.5892700e+01
   4.3000000e-01   2.5882000e+01
   4.3500000e-01   2.5898400e+01
   4.4000000e-01   2.5902200e+01
   4.4500000e-01   2.5891000e+01
   4.5000000e-01   2.5888600e+01
