# Supplementary material for: Determination of topological edge quantum numbers of fractional quantum Hall phases by thermal conductance measurements
Source: Nat Commun. 2022 Sep 3;13:5185. doi: 10.1038/s41467-022-32956-z (PMC9440925; doi:10.1038/s41467-022-32956-z)
Supplement: Supplementary file 3 — Source Data [file 41467_2022_32956_MOESM3_ESM.zip › Source_Data_file/Source_Data_Fig_1/Source_Data_Fig1(e)_Resistance_vs_gate_voltage_blue_curve.txt]

  V_BG (V)    R (kohm)(blue curve)
   6.0000000e-02   5.1995469e+01
   6.5000000e-02   4.9719219e+01
   7.0000000e-02   4.7981875e+01
   7.5000000e-02   4.5674819e+01
   8.0000000e-02   4.3148175e+01
   8.5000000e-02   4.1182900e+01
   9.0000000e-02   3.9640075e+01
   9.5000000e-02   3.8983000e+01
   1.0000000e-01   3.8876650e+01
   1.0500000e-01   3.8895313e+01
   1.1000000e-01   3.8826600e+01
   1.1500000e-01   3.8645625e+01
   1.2000000e-01   3.7681200e+01
   1.2500000e-01   3.6047688e+01
   1.3000000e-01   3.3996125e+01
   1.3500000e-01   3.2754775e+01
   1.4000000e-01   3.2305775e+01
   1.4500000e-01   3.2258350e+01
   1.5000000e-01   3.2263225e+01
   1.5500000e-01   3.2269875e+01
   1.6000000e-01   3.1955575e+01
   1.6500000e-01   3.0758700e+01
   1.7000000e-01   2.9238975e+01
   1.7500000e-01   2.8226400e+01
   1.8000000e-01   2.7424300e+01
   1.8500000e-01   2.6630000e+01
   1.9000000e-01   2.5920375e+01
   1.9500000e-01   2.4886925e+01
   2.0000000e-01   2.4227800e+01
   2.0500000e-01   2.3687075e+01
   2.1000000e-01   2.2962025e+01
   2.1500000e-01   2.2306475e+01
   2.2000000e-01   2.1856600e+01
   2.2500000e-01   2.1629425e+01
   2.3000000e-01   2.1538850e+01
   2.3500000e-01   2.1548862e+01
   2.4000000e-01   2.1524850e+01
   2.4500000e-01   2.1471631e+01
   2.5000000e-01   2.0954650e+01
   2.5500000e-01   2.0120662e+01
   2.6000000e-01   1.9536475e+01
   2.6500000e-01   1.9398300e+01
   2.7000000e-01   1.9344900e+01
   2.7500000e-01   1.9377075e+01
   2.8000000e-01   1.9366125e+01
   2.8500000e-01   1.9374900e+01
   2.9000000e-01   1.9397250e+01
   2.9500000e-01   1.9282450e+01
   3.0000000e-01   1.8888900e+01
   3.0500000e-01   1.8206675e+01
   3.1000000e-01   1.7255850e+01
   3.1500000e-01   1.6236650e+01
   3.2000000e-01   1.5140550e+01
   3.2500000e-01   1.3982750e+01
   3.3000000e-01   1.3335100e+01
   3.3500000e-01   1.3029575e+01
   3.4000000e-01   1.2921600e+01
   3.4500000e-01   1.2918925e+01
   3.5000000e-01   1.2903100e+01
   3.5500000e-01   1.2897750e+01
   3.6000000e-01   1.2913675e+01
   3.6500000e-01   1.2925000e+01
   3.7000000e-01   1.2947075e+01
   3.7500000e-01   1.2947625e+01
   3.8000000e-01   1.2951513e+01
   3.8500000e-01   1.2943350e+01
   3.9000000e-01   1.2939237e+01
   3.9500000e-01   1.2944550e+01
   4.0000000e-01   1.2947793e+01
   4.0500000e-01   1.2963506e+01
   4.1000000e-01   1.2961131e+01
   4.1500000e-01   1.2958037e+01
   4.2000000e-01   1.2961563e+01
   4.2500000e-01   1.2963838e+01
   4.3000000e-01   1.2959112e+01
   4.3500000e-01   1.2969263e+01
   4.4000000e-01   1.2971850e+01
   4.4500000e-01   1.2962938e+01
   4.5000000e-01   1.2963675e+01
