# Supplementary material for: Determination of topological edge quantum numbers of fractional quantum Hall phases by thermal conductance measurements
Source: Nat Commun. 2022 Sep 3;13:5185. doi: 10.1038/s41467-022-32956-z (PMC9440925; doi:10.1038/s41467-022-32956-z)
Supplement: Supplementary file 3 — Source Data [file 41467_2022_32956_MOESM3_ESM.zip › Source_Data_file/Source_Data_Fig_1/Source_Data_Fig1(e)_Resistance_vs_gate_voltage_green_curve.txt]

    V_BG (V)    R (kohm)(green curve)
   6.0000000e-02   5.7609250e+01
   6.5000000e-02   5.4579250e+01
   7.0000000e-02   5.2535500e+01
   7.5000000e-02   4.9465500e+01
   8.0000000e-02   4.5554050e+01
   8.5000000e-02   4.2635650e+01
   9.0000000e-02   4.0147200e+01
   9.5000000e-02   3.8933250e+01
   1.0000000e-01   3.8998150e+01
   1.0500000e-01   3.8861250e+01
   1.1000000e-01   3.8899350e+01
   1.1500000e-01   3.8680400e+01
   1.2000000e-01   3.7645200e+01
   1.2500000e-01   3.6005750e+01
   1.3000000e-01   3.3970750e+01
   1.3500000e-01   3.2780650e+01
   1.4000000e-01   3.2325400e+01
   1.4500000e-01   3.2279850e+01
   1.5000000e-01   3.2286600e+01
   1.5500000e-01   3.2297000e+01
   1.6000000e-01   3.1977700e+01
   1.6500000e-01   3.0780200e+01
   1.7000000e-01   2.9184850e+01
   1.7500000e-01   2.8179150e+01
   1.8000000e-01   2.7375800e+01
   1.8500000e-01   2.6579000e+01
   1.9000000e-01   2.5876250e+01
   1.9500000e-01   2.4824050e+01
   2.0000000e-01   2.4179300e+01
   2.0500000e-01   2.3640450e+01
   2.1000000e-01   2.2915400e+01
   2.1500000e-01   2.2266100e+01
   2.2000000e-01   2.1773100e+01
   2.2500000e-01   2.1607800e+01
   2.3000000e-01   2.1546600e+01
   2.3500000e-01   2.1583300e+01
   2.4000000e-01   2.1553350e+01
   2.4500000e-01   2.1489500e+01
   2.5000000e-01   2.0972400e+01
   2.5500000e-01   2.0142600e+01
   2.6000000e-01   1.9583600e+01
   2.6500000e-01   1.9433550e+01
   2.7000000e-01   1.9371400e+01
   2.7500000e-01   1.9405450e+01
   2.8000000e-01   1.9393250e+01
   2.8500000e-01   1.9402650e+01
   2.9000000e-01   1.9457500e+01
   2.9500000e-01   1.9425200e+01
   3.0000000e-01   1.9079150e+01
   3.0500000e-01   1.8407550e+01
   3.1000000e-01   1.7409850e+01
   3.1500000e-01   1.6391900e+01
   3.2000000e-01   1.5307050e+01
   3.2500000e-01   1.4078000e+01
   3.3000000e-01   1.3392850e+01
   3.3500000e-01   1.3069200e+01
   3.4000000e-01   1.2948100e+01
   3.4500000e-01   1.2944800e+01
   3.5000000e-01   1.2925850e+01
   3.5500000e-01   1.2919250e+01
   3.6000000e-01   1.2937050e+01
   3.6500000e-01   1.2956500e+01
   3.7000000e-01   1.2982950e+01
   3.7500000e-01   1.2984000e+01
   3.8000000e-01   1.2989450e+01
   3.8500000e-01   1.2978100e+01
   3.9000000e-01   1.2973800e+01
   3.9500000e-01   1.2980350e+01
   4.0000000e-01   1.2984050e+01
   4.0500000e-01   1.3005300e+01
   4.1000000e-01   1.3002350e+01
   4.1500000e-01   1.2998650e+01
   4.2000000e-01   1.3003000e+01
   4.2500000e-01   1.3005350e+01
   4.3000000e-01   1.3000000e+01
   4.3500000e-01   1.3010700e+01
   4.4000000e-01   1.3015100e+01
   4.4500000e-01   1.3004500e+01
   4.5000000e-01   1.3005800e+01   
