# Supplementary material for: Determination of topological edge quantum numbers of fractional quantum Hall phases by thermal conductance measurements
Source: Nat Commun. 2022 Sep 3;13:5185. doi: 10.1038/s41467-022-32956-z (PMC9440925; doi:10.1038/s41467-022-32956-z)
Supplement: Supplementary file 3 — Source Data [file 41467_2022_32956_MOESM3_ESM.zip › Source_Data_file/Source_Data_Fig_1/Source_Data_Fig1(e)_Resistance_vs_gate_voltage_red_curve.txt]

  V_BG (V)      R (kohm)(red curve)
   6.0000000e-02   1.2792400e+00
   6.1000000e-02   2.1671300e+00
   6.2000000e-02   3.2631500e+00
   6.3000000e-02   4.3441600e+00
   6.4000000e-02   5.1343800e+00
   6.5000000e-02   6.0537100e+00
   6.6000000e-02   7.1040000e+00
   6.7000000e-02   8.2530100e+00
   6.8000000e-02   9.0852600e+00
   6.9000000e-02   9.2020200e+00
   7.0000000e-02   9.2735000e+00
   7.1000000e-02   9.2319400e+00
   7.2000000e-02   9.0797800e+00
   7.3000000e-02   8.2704700e+00
   7.4000000e-02   7.1090000e+00
   7.5000000e-02   6.0134200e+00
   7.6000000e-02   5.1278500e+00
   7.7000000e-02   4.3063100e+00
   7.8000000e-02   3.2671600e+00
   7.9000000e-02   2.1937900e+00
   8.0000000e-02   1.2154200e+00
   8.1000000e-02   8.5890400e-01
   8.2000000e-02   5.4507500e-01
   8.3000000e-02   3.3036300e-01
   8.4000000e-02   2.5055100e-01
   8.5000000e-02   1.9744600e-01
   8.6000000e-02   1.1047300e-01
   8.7000000e-02   9.3992200e-02
   8.8000000e-02   8.0709300e-02
   8.9000000e-02   5.9575700e-02
   9.0000000e-02   5.6474400e-02
   9.1000000e-02   5.0196200e-02
   9.2000000e-02   3.5454400e-02
   9.3000000e-02   3.6034200e-02
   9.4000000e-02   3.4881500e-02
   9.5000000e-02   3.5231800e-02
   9.6000000e-02   3.4674500e-02
   9.7000000e-02   3.6626600e-02
   9.8000000e-02   3.4995400e-02
   9.9000000e-02   3.6125100e-02
   1.0000000e-01   3.5170100e-02
   1.0100000e-01   3.4809200e-02
   1.0200000e-01   3.6026400e-02
   1.0300000e-01   3.5675500e-02
   1.0400000e-01   3.4645400e-02
   1.0500000e-01   3.4783700e-02
   1.0600000e-01   3.3860000e-02
   1.0700000e-01   3.5174200e-02
   1.0800000e-01   3.5528700e-02
   1.0900000e-01   3.6107300e-02
   1.1000000e-01   3.4790800e-02
   1.1100000e-01   3.6313500e-02
   1.1200000e-01   3.5889100e-02
   1.1300000e-01   5.0652900e-02
   1.1400000e-01   5.5900300e-02
   1.1500000e-01   8.1527800e-02
   1.1600000e-01   9.4165600e-02
   1.1700000e-01   1.7218600e-01
   1.1800000e-01   3.2010500e-01
   1.1900000e-01   6.4063000e-01
   1.2000000e-01   9.9400700e-01
   1.2100000e-01   1.7183700e+00
   1.2200000e-01   2.4941500e+00
   1.2300000e-01   3.1608500e+00
   1.2400000e-01   4.2040400e+00
   1.2500000e-01   5.1863400e+00
   1.2600000e-01   5.7688500e+00
   1.2700000e-01   6.1468400e+00
   1.2800000e-01   6.2488600e+00
   1.2900000e-01   6.1546500e+00
   1.3000000e-01   5.7713900e+00
   1.3100000e-01   5.1808000e+00
   1.3200000e-01   4.2241800e+00
   1.3300000e-01   3.1761000e+00
   1.3400000e-01   2.4134400e+00
   1.3500000e-01   1.7547400e+00
   1.3600000e-01   9.9319500e-01
   1.3700000e-01   6.3930900e-01
   1.3800000e-01   3.2489700e-01
   1.3900000e-01   1.7420100e-01
   1.4000000e-01   9.4213500e-02
   1.4100000e-01   8.1409400e-02
   1.4200000e-01   5.5860000e-02
   1.4300000e-01   5.0908900e-02
   1.4400000e-01   3.6507200e-02
   1.4500000e-01   3.4252200e-02
   1.4600000e-01   3.3623800e-02
   1.4700000e-01   3.5083700e-02
   1.4800000e-01   3.6417100e-02
   1.4900000e-01   3.5375000e-02
   1.5000000e-01   3.4207400e-02
   1.5100000e-01   3.4466000e-02
   1.5200000e-01   3.6691700e-02
   1.5300000e-01   3.5274900e-02
   1.5400000e-01   3.4770800e-02
   1.5500000e-01   3.4880500e-02
   1.5600000e-01   3.6149200e-02
   1.5700000e-01   3.5796400e-02
   1.5800000e-01   3.5064200e-02
   1.5900000e-01   5.5474000e-02
   1.6000000e-01   6.7256300e-02
   1.6100000e-01   1.0985600e-01
   1.6200000e-01   1.8693400e-01
   1.6300000e-01   7.4513000e-01
   1.6400000e-01   1.2354100e+00
   1.6500000e-01   1.7503280e+00
   1.6600000e-01   2.3516020e+00
   1.6700000e-01   2.7601000e+00
   1.6800000e-01   3.1607300e+00
   1.6900000e-01   3.6496300e+00
   1.7000000e-01   3.8474940e+00
   1.7100000e-01   3.9107690e+00
   1.7200000e-01   3.9303180e+00
   1.7300000e-01   3.8908480e+00
   1.7400000e-01   3.8308680e+00
   1.7500000e-01   3.7908190e+00
   1.7600000e-01   3.7300385e+00
   1.7700000e-01   3.6904171e+00
   1.7800000e-01   3.6470934e+00
   1.7900000e-01   3.6244950e+00
   1.8000000e-01   3.5842500e+00
   1.8100000e-01   3.5476310e+00
   1.8200000e-01   3.5142880e+00
   1.8300000e-01   3.4761510e+00
   1.8400000e-01   3.4420130e+00
   1.8500000e-01   3.4046010e+00
   1.8600000e-01   3.3743560e+00
   1.8700000e-01   3.3372280e+00
   1.8800000e-01   3.3107270e+00
   1.8900000e-01   3.2743150e+00
   1.9000000e-01   3.2380600e+00
   1.9100000e-01   3.2049920e+00
   1.9200000e-01   3.1709230e+00
   1.9300000e-01   3.1388250e+00
   1.9400000e-01   3.1078160e+00
   1.9500000e-01   3.0758750e+00
   1.9600000e-01   3.0435710e+00
   1.9700000e-01   3.0158550e+00
   1.9800000e-01   2.9842570e+00
   1.9900000e-01   2.9734720e+00
   2.0000000e-01   2.9598940e+00
   2.0100000e-01   2.9518250e+00
   2.0200000e-01   2.9412860e+00
   2.0300000e-01   2.9498160e+00
   2.0400000e-01   2.9579730e+00
   2.0500000e-01   2.9650320e+00
   2.0600000e-01   2.9767880e+00
   2.0700000e-01   2.9843370e+00
   2.0800000e-01   2.9918670e+00
   2.0900000e-01   2.9958670e+00
   2.1000000e-01   3.0000330e+00
   2.1100000e-01   3.0054550e+00
   2.1200000e-01   3.0100820e+00
   2.1300000e-01   3.0168960e+00
   2.1400000e-01   3.0208270e+00
   2.1500000e-01   3.0208960e+00
   2.1600000e-01   2.9976800e+00
   2.1700000e-01   2.9345340e+00
   2.1800000e-01   2.8507400e+00
   2.1900000e-01   2.5366910e+00
   2.2000000e-01   1.9356900e+00
   2.2100000e-01   8.3552000e-01
   2.2200000e-01   4.3531800e-01
   2.2300000e-01   1.3507000e-01
   2.2400000e-01   5.5721900e-02
   2.2500000e-01   3.6889600e-02
   2.2600000e-01   3.4113100e-02
   2.2700000e-01   3.4634600e-02
   2.2800000e-01   3.4429700e-02
   2.2900000e-01   3.5535700e-02
   2.3000000e-01   3.5753400e-02
   2.3100000e-01   3.4790600e-02
   2.3200000e-01   3.6392500e-02
   2.3300000e-01   3.6093300e-02
   2.3400000e-01   3.4514800e-02
   2.3500000e-01   3.5837300e-02
   2.3600000e-01   3.5209800e-02
   2.3700000e-01   3.6638300e-02
   2.3800000e-01   3.4880400e-02
   2.3900000e-01   3.4781400e-02
   2.4000000e-01   3.5272600e-02
   2.4100000e-01   3.5931500e-02
   2.4200000e-01   3.4018800e-02
   2.4300000e-01   3.6243500e-02
   2.4400000e-01   3.7819400e-02
   2.4500000e-01   4.5291800e-02
   2.4600000e-01   4.1302000e-02
   2.4700000e-01   6.7920100e-02
   2.4800000e-01   1.2312800e-01
   2.4900000e-01   2.5418300e-01
   2.5000000e-01   4.6263900e-01
   2.5100000e-01   8.8006400e-01
   2.5200000e-01   1.6082800e+00
   2.5300000e-01   2.4851300e+00
   2.5400000e-01   2.9271800e+00
   2.5500000e-01   2.9914600e+00
   2.5600000e-01   2.9524500e+00
   2.5700000e-01   2.4114600e+00
   2.5800000e-01   1.6369600e+00
   2.5900000e-01   8.7939300e-01
   2.6000000e-01   4.5704200e-01
   2.6100000e-01   2.5420100e-01
   2.6200000e-01   1.4596900e-01
   2.6300000e-01   9.3803400e-02
   2.6400000e-01   5.9467700e-02
   2.6500000e-01   3.7538100e-02
   2.6600000e-01   3.4077200e-02
   2.6700000e-01   3.4429000e-02
   2.6800000e-01   2.6587100e-02
   2.6900000e-01   2.7410200e-02
   2.7000000e-01   2.9831600e-02
   2.7100000e-01   2.9459100e-02
   2.7200000e-01   3.1508000e-02
   2.7300000e-01   3.2998100e-02
   2.7400000e-01   3.2253100e-02
   2.7500000e-01   3.2253100e-02
   2.7600000e-01   3.4115700e-02
   2.7700000e-01   3.5605800e-02
   2.7800000e-01   3.5978400e-02
   2.7900000e-01   3.4860800e-02
   2.8000000e-01   3.3929500e-02
   2.8100000e-01   3.4302000e-02
   2.8200000e-01   3.4674500e-02
   2.8300000e-01   3.4674500e-02
   2.8400000e-01   3.6164600e-02
   2.8500000e-01   3.8027300e-02
   2.8600000e-01   3.8772300e-02
   2.8700000e-01   3.8027300e-02
   2.8800000e-01   3.7468500e-02
   2.8900000e-01   3.6909700e-02
   2.9000000e-01   3.6909700e-02
   2.9100000e-01   3.6164600e-02
   2.9200000e-01   3.4860800e-02
   2.9300000e-01   3.5792100e-02
   2.9400000e-01   3.7096000e-02
   2.9500000e-01   3.7841000e-02
   2.9600000e-01   3.8086100e-02
   2.9700000e-01   4.0217400e-02
   2.9800000e-01   4.1013500e-02
   2.9900000e-01   4.1764600e-02
   3.0000000e-01   4.7419600e-02
   3.0100000e-01   5.9537200e-02
   3.0200000e-01   7.9772300e-02
   3.0300000e-01   9.4889900e-02
   3.0400000e-01   1.2017400e-01
   3.0500000e-01   1.6017400e-01
   3.0600000e-01   1.9389900e-01
   3.0700000e-01   2.1831100e-01
   3.0800000e-01   2.6086100e-01
   3.0900000e-01   3.1341000e-01
   3.1000000e-01   3.9154800e-01
   3.1100000e-01   4.9782200e-01
   3.1200000e-01   6.4105800e-01
   3.1300000e-01   8.4498100e-01
   3.1400000e-01   9.8939300e-01
   3.1500000e-01   1.2279500e+00
   3.1600000e-01   1.5938300e+00
   3.1700000e-01   2.0410800e+00
   3.1800000e-01   2.4614600e+00
   3.1900000e-01   2.7714600e+00
   3.2000000e-01   3.1283300e+00
   3.2100000e-01   3.4224500e+00
   3.2200000e-01   3.6538300e+00
   3.2300000e-01   3.7452000e+00
   3.2400000e-01   3.8138300e+00
   3.2500000e-01   3.8210800e+00
   3.2600000e-01   3.8146000e+00
   3.2700000e-01   3.7467400e+00
   3.2800000e-01   3.6526200e+00
   3.2900000e-01   3.4191000e+00
   3.3000000e-01   3.1300900e+00
   3.3100000e-01   2.7673400e+00
   3.3200000e-01   2.4604800e+00
   3.3300000e-01   2.0673400e+00
   3.3400000e-01   1.5928400e+00
   3.3500000e-01   1.2300900e+00
   3.3600000e-01   9.7782200e-01
   3.3700000e-01   7.8154800e-01
   3.3800000e-01   6.3968500e-01
   3.3900000e-01   4.9823400e-01
   3.4000000e-01   3.9037200e-01
   3.4100000e-01   3.1037200e-01
   3.4200000e-01   2.6478400e-01
   3.4300000e-01   2.1919600e-01
   3.4400000e-01   1.9292100e-01
   3.4500000e-01   1.5850900e-01
   3.4600000e-01   1.1733300e-01
   3.4700000e-01   9.4743200e-02
   3.4800000e-01   7.9556900e-02
   3.4900000e-01   5.9419600e-02
   3.5000000e-01   4.7772300e-02
   3.5100000e-01   4.1938800e-02
   3.5200000e-01   4.1938800e-02
   3.5300000e-01   4.0262500e-02
   3.5400000e-01   3.8586100e-02
   3.5500000e-01   3.7468500e-02
   3.5600000e-01   3.6164600e-02
   3.5700000e-01   3.5233300e-02
   3.5800000e-01   3.4674500e-02
   3.5900000e-01   3.4302000e-02
   3.6000000e-01   3.2811900e-02
   3.6100000e-01   3.1321800e-02
   3.6200000e-01   3.0390400e-02
   3.6300000e-01   2.9645400e-02
   3.6400000e-01   2.9645400e-02
   3.6500000e-01   3.0949200e-02
   3.6600000e-01   3.2998100e-02
   3.6700000e-01   3.3370700e-02
   3.6800000e-01   3.2811900e-02
   3.6900000e-01   3.1321800e-02
   3.7000000e-01   3.1694300e-02
   3.7100000e-01   3.3743200e-02
   3.7200000e-01   3.5978400e-02
   3.7300000e-01   3.7654800e-02
   3.7400000e-01   3.8213500e-02
   3.7500000e-01   3.7096000e-02
   3.7600000e-01   3.8399800e-02
   3.7700000e-01   3.9517400e-02
   3.7800000e-01   3.7841000e-02
   3.7900000e-01   3.6164600e-02
   3.8000000e-01   3.5233300e-02
   3.8100000e-01   3.4674500e-02
   3.8200000e-01   3.5605800e-02
   3.8300000e-01   3.7841000e-02
   3.8400000e-01   4.0448700e-02
   3.8500000e-01   4.1007500e-02
   3.8600000e-01   3.9703700e-02
   3.8700000e-01   3.8399800e-02
   3.8800000e-01   3.8027300e-02
   3.8900000e-01   3.7468500e-02
   3.9000000e-01   3.5792100e-02
   3.9100000e-01   3.4860800e-02
   3.9200000e-01   3.5792100e-02
   3.9300000e-01   3.7096000e-02
   3.9400000e-01   3.8213500e-02
   3.9500000e-01   3.8027300e-02
   3.9600000e-01   3.6164600e-02
   3.9700000e-01   3.5047100e-02
   3.9800000e-01   3.5792100e-02
   3.9900000e-01   3.5605800e-02
   4.0000000e-01   3.4860800e-02
   4.0100000e-01   3.4302000e-02
   4.0200000e-01   3.3743200e-02
   4.0300000e-01   3.3743200e-02
   4.0400000e-01   3.4488300e-02
   4.0500000e-01   3.4674500e-02
   4.0600000e-01   3.4302000e-02
   4.0700000e-01   3.4860800e-02
   4.0800000e-01   3.7654800e-02
   4.0900000e-01   3.9517400e-02
   4.1000000e-01   4.0076200e-02
   4.1100000e-01   4.0262500e-02
   4.1200000e-01   3.9889900e-02
   4.1300000e-01   3.9331100e-02
   4.1400000e-01   3.8213500e-02
   4.1500000e-01   3.8027300e-02
   4.1600000e-01   3.8213500e-02
   4.1700000e-01   3.7841000e-02
   4.1800000e-01   3.7841000e-02
   4.1900000e-01   3.7841000e-02
   4.2000000e-01   3.7654800e-02
   4.2100000e-01   3.7282200e-02
   4.2200000e-01   3.7468500e-02
   4.2300000e-01   3.9144900e-02
   4.2400000e-01   4.0635000e-02
   4.2500000e-01   4.0076200e-02
   4.2600000e-01   3.9517400e-02
   4.2700000e-01   3.9517400e-02
   4.2800000e-01   3.8213500e-02
   4.2900000e-01   3.7654800e-02
   4.3000000e-01   3.8958600e-02
   4.3100000e-01   4.1566300e-02
   4.3200000e-01   4.1566300e-02
   4.3300000e-01   4.0076200e-02
   4.3400000e-01   3.8772300e-02
   4.3500000e-01   3.7468500e-02
   4.3600000e-01   3.6164600e-02
   4.3700000e-01   3.4115700e-02
   4.3800000e-01   3.2625600e-02
   4.3900000e-01   3.2811900e-02
   4.4000000e-01   3.4488300e-02
   4.4100000e-01   3.6350900e-02
   4.4200000e-01   3.6164600e-02
   4.4300000e-01   3.5233300e-02
   4.4400000e-01   3.4488300e-02
   4.4500000e-01   3.6723400e-02
   4.4600000e-01   4.1380000e-02
   4.4700000e-01   4.2497600e-02
   4.4800000e-01   4.0262500e-02
   4.4900000e-01   3.8958600e-02
   4.5000000e-01   4.0448700e-02
