# Supplementary material for: Determination of topological edge quantum numbers of fractional quantum Hall phases by thermal conductance measurements
Source: Nat Commun. 2022 Sep 3;13:5185. doi: 10.1038/s41467-022-32956-z (PMC9440925; doi:10.1038/s41467-022-32956-z)
Supplement: Supplementary file 3 — Source Data [file 41467_2022_32956_MOESM3_ESM.zip › Source_Data_file/Source_Data_Fig_2/Source_Data_Fig2(a)_excess_noise_vs_current_for_nu=2_by_3.txt]

      I_S (A)       S_I(A^2/Hz)
  -4.9560352e-10   1.8163436e-29
  -4.8661071e-10   1.7661624e-29
  -4.7761791e-10   1.6959039e-29
  -4.6862510e-10   1.7004955e-29
  -4.5963229e-10   1.6464944e-29
  -4.5063949e-10   1.6193538e-29
  -4.4164668e-10   1.5853333e-29
  -4.3265388e-10   1.5223907e-29
  -4.2366107e-10   1.4790864e-29
  -4.1466827e-10   1.4493607e-29
  -4.0567546e-10   1.4084018e-29
  -3.9668265e-10   1.3747606e-29
  -3.8768985e-10   1.3302685e-29
  -3.7869704e-10   1.3125096e-29
  -3.6970423e-10   1.2632961e-29
  -3.6071143e-10   1.2224969e-29
  -3.5171863e-10   1.1652824e-29
  -3.4272582e-10   1.0913023e-29
  -3.3373301e-10   1.0667813e-29
  -3.2474021e-10   1.1093423e-29
  -3.1574740e-10   1.0092711e-29
  -3.0675459e-10   9.6411646e-30
  -2.9776179e-10   9.2807280e-30
  -2.8876899e-10   9.0570399e-30
  -2.7977618e-10   8.7018207e-30
  -2.7078337e-10   7.5032132e-30
  -2.6179057e-10   7.8223078e-30
  -2.5279776e-10   7.2026732e-30
  -2.4380495e-10   6.5966443e-30
  -2.3481215e-10   6.2867538e-30
  -2.2581935e-10   5.7697218e-30
  -2.1682654e-10   5.1781635e-30
  -2.0783373e-10   4.8760744e-30
  -1.9884093e-10   4.3785903e-30
  -1.8984812e-10   4.0605619e-30
  -1.8085531e-10   4.0536283e-30
  -1.7186251e-10   3.8229194e-30
  -1.6286971e-10   3.0488928e-30
  -1.5387690e-10   3.1048433e-30
  -1.4488409e-10   2.7096728e-30
  -1.3589129e-10   2.0985769e-30
  -1.2689848e-10   1.8907354e-30
  -1.1790567e-10   1.7530610e-30
  -1.0891287e-10   1.0347053e-30
  -9.9920067e-11   1.1948977e-30
  -9.0927260e-11   1.0703690e-30
  -8.1934453e-11   7.5658509e-31
  -7.2941647e-11   5.8233000e-31
  -6.3948841e-11   1.6636093e-31
  -5.4956035e-11  -1.0176242e-31
  -4.5963229e-11   1.2669243e-33
  -3.6970423e-11   9.2332003e-32
  -2.7977618e-11  -4.1942119e-31
  -1.8984812e-11  -2.5409752e-31
  -9.9920067e-12   3.6015607e-31
  -9.9920067e-13  -7.9965620e-32
   7.9936053e-12  -2.1686058e-31
   1.6986411e-11   3.5411847e-31
   2.5979217e-11   1.1772867e-31
   3.4972023e-11   1.8349706e-31
   4.3964828e-11   2.6016394e-31
   5.2957634e-11   1.0725312e-31
   6.1950439e-11   4.5711062e-31
   7.0943247e-11   4.3000478e-31
   7.9936053e-11   6.7610688e-31
   8.8928860e-11   7.5832370e-31
   9.7921660e-11   1.5006394e-30
   1.0691447e-10   1.4020667e-30
   1.1590727e-10   1.6595380e-30
   1.2490008e-10   1.9784367e-30
   1.3389289e-10   2.1124130e-30
   1.4288569e-10   2.1679878e-30
   1.5187850e-10   2.8248056e-30
   1.6087130e-10   2.9596366e-30
   1.6986411e-10   3.7091179e-30
   1.7885691e-10   3.5631987e-30
   1.8784972e-10   4.3877171e-30
   1.9684253e-10   4.2565076e-30
   2.0583533e-10   4.7334028e-30
   2.1482814e-10   5.1959988e-30
   2.2382094e-10   5.4270642e-30
   2.3281375e-10   6.5004125e-30
   2.4180655e-10   6.5039068e-30
   2.5079936e-10   7.2817313e-30
   2.5979217e-10   7.2498845e-30
   2.6878497e-10   8.1320243e-30
   2.7777778e-10   8.1110661e-30
   2.8677059e-10   8.7469556e-30
   2.9576339e-10   9.1537979e-30
   3.0475619e-10   9.5973310e-30
   3.1374900e-10   9.5044670e-30
   3.2274181e-10   1.0691026e-29
   3.3173461e-10   1.0735921e-29
   3.4072742e-10   1.1440457e-29
   3.4972023e-10   1.1607437e-29
   3.5871303e-10   1.2160602e-29
   3.6770583e-10   1.2618595e-29
   3.7669864e-10   1.2841992e-29
   3.8569145e-10   1.3226125e-29
   3.9468425e-10   1.3403984e-29
   4.0367706e-10   1.4295983e-29
   4.1266987e-10   1.4912893e-29
   4.2166267e-10   1.4993802e-29
   4.3065547e-10   1.5167925e-29
   4.3964828e-10   1.6028023e-29
   4.4864109e-10   1.6099103e-29
   4.5763389e-10   1.6691862e-29
   4.6662670e-10   1.7212478e-29
   4.7561951e-10   1.7090621e-29
   4.8461231e-10   1.7333545e-29
