# Supplementary material for: Determination of topological edge quantum numbers of fractional quantum Hall phases by thermal conductance measurements
Source: Nat Commun. 2022 Sep 3;13:5185. doi: 10.1038/s41467-022-32956-z (PMC9440925; doi:10.1038/s41467-022-32956-z)
Supplement: Supplementary file 3 — Source Data [file 41467_2022_32956_MOESM3_ESM.zip › Source_Data_file/Source_Data_Fig_2/Source_Data_Fig2(b)_T_M_vs_J_Q_for_nu=2_by_3.txt]

     J_Q (W)           T_M (K)
   6.1851733e-19   2.1715384e-02
   6.5330892e-18   2.2501776e-02
   1.8710150e-17   2.1904746e-02
   3.7149699e-17   2.1462088e-02
   6.1851733e-17   2.2506079e-02
   9.2816259e-17   2.2362531e-02
   1.3004327e-16   2.2431008e-02
   1.7353276e-16   2.3303231e-02
   2.2328475e-16   2.3683756e-02
   2.7929923e-16   2.3976315e-02
   3.4157621e-16   2.5282005e-02
   4.1011569e-16   2.5883849e-02
   4.8491759e-16   2.5400392e-02
   5.6598206e-16   2.7081329e-02
   6.5330892e-16   2.7511249e-02
   7.4689837e-16   2.8284303e-02
   8.4675020e-16   2.9709136e-02
   9.5286463e-16   3.0887009e-02
   1.0652416e-15   3.0732806e-02
   1.1838808e-15   3.2673805e-02
   1.3087828e-15   3.3291642e-02
   1.4399472e-15   3.3578950e-02
   1.5773739e-15   3.5121453e-02
   1.7210631e-15   3.6135602e-02
   1.8710150e-15   3.6905313e-02
   2.0272293e-15   3.8317770e-02
   2.1897060e-15   4.0473545e-02
   2.3584454e-15   4.0978277e-02
   2.5334472e-15   4.2785934e-02
   2.7147113e-15   4.3788979e-02
   2.9022379e-15   4.4274901e-02
   3.0960272e-15   4.6526533e-02
   3.2960790e-15   4.7084969e-02
   3.5023931e-15   4.8606983e-02
   3.7149699e-15   4.9121299e-02
   3.9338092e-15   5.1010461e-02
   4.1589107e-15   5.1985804e-02
   4.3902747e-15   5.3055418e-02
   4.6279014e-15   5.3360142e-02
   4.8717907e-15   5.5580871e-02
   5.1219421e-15   5.7187979e-02
   5.3783563e-15   5.7172840e-02
   5.6410331e-15   5.8672565e-02
   5.9099720e-15   5.9699958e-02
   6.1851733e-15   6.0758931e-02
   6.4666375e-15   6.2703319e-02
   6.7543642e-15   6.3519932e-02
   7.0483530e-15   6.3828900e-02
   7.3486047e-15   6.5785698e-02
   7.6551189e-15   6.7394822e-02
   7.9678951e-15   6.7185622e-02
   8.2869339e-15   6.9043666e-02
   8.6122355e-15   7.0625091e-02
   8.9437997e-15   6.9582202e-02
   9.2816259e-15   7.2816397e-02
