# Supplementary material for: Determination of topological edge quantum numbers of fractional quantum Hall phases by thermal conductance measurements
Source: Nat Commun. 2022 Sep 3;13:5185. doi: 10.1038/s41467-022-32956-z (PMC9440925; doi:10.1038/s41467-022-32956-z)
Supplement: Supplementary file 3 — Source Data [file 41467_2022_32956_MOESM3_ESM.zip › Source_Data_file/Source_Data_Fig_2/Source_Data_Fig2(c)_J_Q_vs_T_M^2-T_0^2_for_nu=1_by_3(red filled circles).txt]

   T_M^2-T_0^2 (K^2)  J_Q (W)
  -7.0027006e-05   3.0546226e-19
  -3.3213666e-05   3.2264452e-18
  -6.2355411e-05   9.2402326e-18
  -3.9428220e-05   1.8346826e-17
  -5.4552405e-05   3.0546226e-17
   3.4168809e-05   4.5838430e-17
  -7.7174478e-06   6.4223437e-17
   1.9981395e-05   8.5701252e-17
   4.9455267e-05   1.1027187e-16
   1.1245374e-04   1.3793530e-16
   5.1122727e-05   1.6869152e-16
   1.1633309e-04   2.0254055e-16
   1.3351368e-04   2.3948240e-16
   2.8713622e-04   2.7951706e-16
   2.8121865e-04   3.2264447e-16
   2.1652447e-04   3.6886474e-16
   4.0216785e-04   4.1817781e-16
   4.3659174e-04   4.7058369e-16
   4.7828623e-04   5.2608237e-16
   5.7932391e-04   5.8467387e-16
   5.2210185e-04   6.4635809e-16
   6.6184182e-04   7.1113512e-16
   7.2072905e-04   7.7900511e-16
   7.0670121e-04   8.4996782e-16
   8.1345384e-04   9.2402326e-16
   9.2731077e-04   1.0011717e-15
   1.1191339e-03   1.0814127e-15
   1.0937521e-03   1.1647467e-15
   1.1989092e-03   1.2511733e-15
   1.4759203e-03   1.3406930e-15
   1.3790961e-03   1.4333052e-15
   1.4384420e-03   1.5290104e-15
   1.5358868e-03   1.6278085e-15
   1.7903521e-03   1.7296991e-15
   1.7656434e-03   1.8346826e-15
   1.9919409e-03   1.9427590e-15
   2.2235819e-03   2.0539283e-15
   2.1575759e-03   2.1681902e-15
   2.2847664e-03   2.2855448e-15
   2.4822636e-03   2.4059924e-15
   2.5256952e-03   2.5295330e-15
   2.8658772e-03   2.6561661e-15
   2.9476252e-03   2.7858920e-15
   3.0482759e-03   2.9187109e-15
   3.1327209e-03   3.0546226e-15
   3.2863336e-03   3.1936269e-15
   3.4297038e-03   3.3357240e-15
   3.5176962e-03   3.4809142e-15
   3.7173988e-03   3.6291971e-15
   3.9270045e-03   3.7805726e-15
   3.8670141e-03   3.9350409e-15
   4.5449131e-03   4.0926023e-15
   4.4286251e-03   4.2532564e-15
   4.5879950e-03   4.4170031e-15
   4.7633003e-03   4.5838430e-15
