# Supplementary material for: Determination of topological edge quantum numbers of fractional quantum Hall phases by thermal conductance measurements
Source: Nat Commun. 2022 Sep 3;13:5185. doi: 10.1038/s41467-022-32956-z (PMC9440925; doi:10.1038/s41467-022-32956-z)
Supplement: Supplementary file 3 — Source Data [file 41467_2022_32956_MOESM3_ESM.zip › Source_Data_file/Source_Data_Fig_2/Source_Data_Fig2(c)_J_Q_vs_T_M^2-T_0^2_for_nu=2_by_3(black filled circles).txt]

 T_M^2-T_0^2 (K^2)    J_Q (W)
  -1.2442098e-05   6.1851733e-19
   2.2329923e-05   6.5330892e-18
  -4.1821027e-06   1.8710150e-17
  -2.3378779e-05   3.7149699e-17
   2.2523592e-05   6.1851733e-17
   1.6082793e-05   9.2816259e-17
   1.9150120e-05   1.3004327e-16
   5.9040575e-05   1.7353276e-16
   7.6920298e-05   2.2328475e-16
   9.0863681e-05   2.7929923e-16
   1.5517978e-04   3.4157621e-16
   1.8597364e-04   4.1011569e-16
   1.6117991e-04   4.8491759e-16
   2.4939838e-04   5.6598206e-16
   2.7286882e-04   6.5330892e-16
   3.1600180e-04   7.4689837e-16
   3.9863276e-04   8.4675020e-16
   4.7000732e-04   9.5286463e-16
   4.6050536e-04   1.0652416e-15
   5.8357753e-04   1.1838808e-15
   6.2433343e-04   1.3087828e-15
   6.4354588e-04   1.4399472e-15
   7.4951646e-04   1.5773739e-15
   8.2178173e-04   1.7210631e-15
   8.7800213e-04   1.8710150e-15
   9.8425150e-04   2.0272293e-15
   1.1541078e-03   2.1897060e-15
   1.1952192e-03   2.3584454e-15
   1.3466361e-03   2.5334472e-15
   1.4334747e-03   2.7147113e-15
   1.4762669e-03   2.9022379e-15
   1.6807183e-03   3.0960272e-15
   1.7329943e-03   3.2960790e-15
   1.8786388e-03   3.5023931e-15
   1.9289020e-03   3.7149699e-15
   2.1180671e-03   3.9338092e-15
   2.2185238e-03   4.1589107e-15
   2.3308774e-03   4.3902747e-15
   2.3633048e-03   4.6279014e-15
   2.6052332e-03   4.8717907e-15
   2.7864649e-03   5.1219421e-15
   2.7847336e-03   5.3783563e-15
   2.9584699e-03   5.6410331e-15
   3.0800850e-03   5.9099720e-15
   3.2076477e-03   6.1851733e-15
   3.4477062e-03   6.4666375e-15
   3.5507818e-03   6.7543642e-15
   3.5901285e-03   7.0483530e-15
   3.8437581e-03   7.3486047e-15
   4.0580620e-03   7.6551189e-15
   4.0299078e-03   7.9678951e-15
   4.2830278e-03   8.2869339e-15
   4.5039035e-03   8.6122355e-15
   4.3576828e-03   8.9437997e-15
   4.8182277e-03   9.2816259e-15
