# Supplementary material for: Determination of topological edge quantum numbers of fractional quantum Hall phases by thermal conductance measurements
Source: Nat Commun. 2022 Sep 3;13:5185. doi: 10.1038/s41467-022-32956-z (PMC9440925; doi:10.1038/s41467-022-32956-z)
Supplement: Supplementary file 3 — Source Data [file 41467_2022_32956_MOESM3_ESM.zip › Source_Data_file/Source_Data_Fig_2/Source_Data_Fig2(d)_excess_noise_vs_current_for_nu=3_by_5.txt]

     I_S (A)       S_I(A^2/Hz)
  -2.4627606e-10   4.6758789e-30
  -2.4180735e-10   4.6368587e-30
  -2.3733863e-10   4.4600723e-30
  -2.3286991e-10   4.4484437e-30
  -2.2840119e-10   4.1656751e-30
  -2.2393248e-10   4.3221932e-30
  -2.1946375e-10   4.0180122e-30
  -2.1499504e-10   3.7993793e-30
  -2.1052631e-10   3.8771067e-30
  -2.0605760e-10   3.6267247e-30
  -2.0158888e-10   3.5160186e-30
  -1.9712016e-10   3.4071280e-30
  -1.9265144e-10   3.3114840e-30
  -1.8818273e-10   3.0856741e-30
  -1.8371400e-10   3.1726404e-30
  -1.7924529e-10   3.0028137e-30
  -1.7477656e-10   2.8583499e-30
  -1.7030785e-10   2.6264956e-30
  -1.6583912e-10   2.5397717e-30
  -1.6137041e-10   2.5426591e-30
  -1.5690169e-10   2.3833314e-30
  -1.5243298e-10   2.1831295e-30
  -1.4796425e-10   2.1252083e-30
  -1.4349554e-10   2.0010906e-30
  -1.3902681e-10   1.8266214e-30
  -1.3455809e-10   1.6891936e-30
  -1.3008937e-10   1.5523215e-30
  -1.2562065e-10   1.4824542e-30
  -1.2115194e-10   1.5902727e-30
  -1.1668322e-10   1.4218695e-30
  -1.1221450e-10   1.0826204e-30
  -1.0774578e-10   1.1506185e-30
  -1.0327706e-10   1.0265190e-30
  -9.8808341e-11   9.6761355e-31
  -9.4339623e-11   9.3081202e-31
  -8.9870904e-11   6.4321948e-31
  -8.5402185e-11   7.8701445e-31
  -8.0933466e-11   6.5479809e-31
  -7.6464746e-11   4.2471377e-31
  -7.1996027e-11   5.8007897e-31
  -6.7527309e-11   4.1807799e-31
  -6.3058590e-11   3.4547811e-31
  -5.8589871e-11   2.8332016e-31
  -5.4121152e-11   1.3727438e-31
  -4.9652433e-11   2.1282520e-31
  -4.5183714e-11   1.8225790e-31
  -4.0714995e-11   3.1224904e-31
  -3.6246276e-11   1.6935897e-31
  -3.1777558e-11  -1.9456885e-32
  -2.7308839e-11   1.8906404e-32
  -2.2840119e-11   2.8622848e-32
  -1.8371400e-11  -5.4971347e-32
  -1.3902681e-11  -1.4277748e-31
  -9.4339622e-12  -7.5191381e-32
  -4.9652432e-12   9.3002320e-32
  -4.9652432e-13   1.0686222e-31
   3.9721946e-12  -1.0911663e-31
   8.4409136e-12   2.3073266e-32
   1.2909633e-11  -9.9306745e-32
   1.7378351e-11  -8.4337221e-32
   2.1847070e-11   7.4822206e-32
   2.6315790e-11   6.8252386e-32
   3.0784509e-11   1.9089493e-32
   3.5253227e-11   2.9130080e-31
   3.9721946e-11   1.2401403e-31
   4.4190665e-11   2.4145635e-31
   4.8659384e-11   1.2141065e-31
   5.3128104e-11   4.1298811e-31
   5.7596822e-11   4.0390333e-31
   6.2065541e-11   3.5826587e-31
   6.6534260e-11   4.5902373e-31
   7.1002979e-11   4.8178199e-31
   7.5471697e-11   4.9610752e-31
   7.9940417e-11   6.7623575e-31
   8.4409136e-11   8.2575674e-31
   8.8877855e-11   8.5571711e-31
   9.3346574e-11   8.4334274e-31
   9.7815292e-11   9.4656444e-31
   1.0228401e-10   1.1279623e-30
   1.0675273e-10   1.2700127e-30
   1.1122145e-10   1.3712365e-30
   1.1569017e-10   1.4663106e-30
   1.2015889e-10   1.5277771e-30
   1.2462761e-10   1.5271942e-30
   1.2909632e-10   1.8040604e-30
   1.3356505e-10   1.8176360e-30
   1.3803376e-10   1.9150819e-30
   1.4250249e-10   1.8972246e-30
   1.4697120e-10   2.0967638e-30
   1.5143992e-10   2.2735638e-30
   1.5590864e-10   2.3112249e-30
   1.6037736e-10   2.3976663e-30
   1.6484607e-10   2.6884124e-30
   1.6931480e-10   2.7984810e-30
   1.7378351e-10   2.7434429e-30
   1.7825224e-10   2.9296325e-30
   1.8272095e-10   3.0892777e-30
   1.8718968e-10   3.0692578e-30
   1.9165839e-10   3.2197441e-30
   1.9612711e-10   3.4246773e-30
   2.0059582e-10   3.5100589e-30
   2.0506455e-10   3.7261928e-30
   2.0953326e-10   3.8833960e-30
   2.1400199e-10   4.0625673e-30
   2.1847070e-10   4.2506947e-30
   2.2293943e-10   4.2170954e-30
   2.2740814e-10   4.3699153e-30
   2.3187686e-10   4.4470532e-30
   2.3634558e-10   4.6663458e-30
   2.4081430e-10   4.7771710e-30
