# Supplementary material for: Determination of topological edge quantum numbers of fractional quantum Hall phases by thermal conductance measurements
Source: Nat Commun. 2022 Sep 3;13:5185. doi: 10.1038/s41467-022-32956-z (PMC9440925; doi:10.1038/s41467-022-32956-z)
Supplement: Supplementary file 3 — Source Data [file 41467_2022_32956_MOESM3_ESM.zip › Source_Data_file/Source_Data_Fig_2/Source_Data_Fig2(e)_T_M_vs_J_Q_for_nu=3_by_5.txt]

     J_Q (W)           T_M (K)
   1.6970126e-19   2.2128214e-02
   1.7924695e-18   2.1977208e-02
   5.1334626e-18   2.1815971e-02
   1.0192681e-17   2.1757581e-02
   1.6970126e-17   2.1861464e-02
   2.5465793e-17   2.2224433e-02
   3.5679687e-17   2.1930087e-02
   4.7611807e-17   2.2330350e-02
   6.1262151e-17   2.2568607e-02
   7.6630717e-17   2.2856552e-02
   9.3717515e-17   2.2589512e-02
   1.1252253e-16   2.2786904e-02
   1.3304578e-16   2.3037238e-02
   1.5528725e-16   2.2947719e-02
   1.7924694e-16   2.3060527e-02
   2.0492486e-16   2.3560734e-02
   2.3232101e-16   2.3691337e-02
   2.6143538e-16   2.3685955e-02
   2.9226798e-16   2.4248568e-02
   3.2481880e-16   2.4615165e-02
   3.5908784e-16   2.4287784e-02
   3.9507512e-16   2.4879296e-02
   4.3278057e-16   2.5190742e-02
   4.7220430e-16   2.5507298e-02
   5.1334626e-16   2.5810699e-02
   5.5620644e-16   2.5981699e-02
   6.0078484e-16   2.6618147e-02
   6.4708148e-16   2.6970865e-02
   6.9509633e-16   2.6865318e-02
   7.4482942e-16   2.7271485e-02
   7.9628061e-16   2.7658848e-02
   8.4945027e-16   2.8134875e-02
   9.0433790e-16   2.8188128e-02
   9.6094389e-16   2.8696508e-02
   1.0192681e-15   2.9038733e-02
   1.0793105e-15   2.9507003e-02
   1.1410712e-15   3.0029053e-02
   1.2045501e-15   3.0245818e-02
   1.2697471e-15   3.0401635e-02
   1.3366625e-15   3.1054550e-02
   1.4052960e-15   3.1646191e-02
   1.4756477e-15   3.1605676e-02
   1.5477179e-15   3.1699126e-02
   1.6215060e-15   3.2568347e-02
   1.6970126e-15   3.2755936e-02
   1.7742372e-15   3.3027998e-02
   1.8531802e-15   3.3819147e-02
   1.9338412e-15   3.4153634e-02
   2.0162206e-15   3.4515779e-02
   2.1003180e-15   3.5281822e-02
   2.1861340e-15   3.5108000e-02
   2.2736679e-15   3.5483324e-02
   2.3629203e-15   3.6099971e-02
   2.4538906e-15   3.6382830e-02
   2.5465793e-15   3.6769087e-02
