# Supplementary material for: Determination of topological edge quantum numbers of fractional quantum Hall phases by thermal conductance measurements
Source: Nat Commun. 2022 Sep 3;13:5185. doi: 10.1038/s41467-022-32956-z (PMC9440925; doi:10.1038/s41467-022-32956-z)
Supplement: Supplementary file 3 — Source Data [file 41467_2022_32956_MOESM3_ESM.zip › Source_Data_file/Source_Data_Fig_2/Source_Data_Fig2(f)_J_Q_vs_T_M^2-T_0^2_for_nu=2_by_5(red filled circles).txt]

   T_M^2-T_0^2 (K^2)    J_Q (W)
  -1.0883207e-05   2.5455188e-19
   7.1530062e-06   2.6887043e-18
   1.1170344e-05   7.7001938e-18
  -2.1694606e-05   1.5289021e-17
   7.1261931e-06   2.5455188e-17
  -5.5867751e-06   3.8198692e-17
   9.7012437e-07   5.3519531e-17
  -1.8602123e-05   7.1417710e-17
   2.7816521e-05   9.1893226e-17
   5.8893781e-05   1.1494608e-16
   6.7641054e-05   1.4057627e-16
   6.1524312e-05   1.6878380e-16
   8.7631403e-05   1.9956867e-16
   1.3858881e-04   2.3293088e-16
   1.5753689e-04   2.6887039e-16
   1.5723670e-04   3.0738728e-16
   2.0450248e-04   3.4848151e-16
   2.2872125e-04   3.9215307e-16
   2.5611799e-04   4.3840198e-16
   2.3860986e-04   4.8722822e-16
   3.0936631e-04   5.3863175e-16
   3.3696781e-04   5.9261260e-16
   3.5259859e-04   6.4917092e-16
   4.3981300e-04   7.0830652e-16
   4.5902161e-04   7.7001938e-16
   4.5237128e-04   8.3430973e-16
   5.6101895e-04   9.0117726e-16
   5.8076150e-04   9.7062221e-16
   5.3865190e-04   1.0426444e-15
   6.4174554e-04   1.1172441e-15
   6.5826121e-04   1.1944210e-15
   7.3609351e-04   1.2741753e-15
   8.0907972e-04   1.3565070e-15
   8.1900584e-04   1.4414159e-15
   8.4370902e-04   1.5289021e-15
   9.1187133e-04   1.6189658e-15
   9.7387455e-04   1.7116069e-15
   9.9245750e-04   1.8068251e-15
   1.0285090e-03   1.9046207e-15
   1.0863189e-03   2.0049937e-15
   1.1390173e-03   2.1079442e-15
   1.1938012e-03   2.2134717e-15
   1.2411901e-03   2.3215766e-15
   1.2098100e-03   2.4322591e-15
   1.2607221e-03   2.5455188e-15
   1.4396033e-03   2.6613557e-15
   1.4498011e-03   2.7797700e-15
   1.5195478e-03   2.9007618e-15
   1.5825861e-03   3.0243309e-15
   1.6820579e-03   3.1504771e-15
   1.6535592e-03   3.2792007e-15
   1.7366894e-03   3.4105019e-15
   1.8587231e-03   3.5443803e-15
   1.9060745e-03   3.6808359e-15
   2.0003166e-03   3.8198692e-15
