# Supplementary material for: Determination of topological edge quantum numbers of fractional quantum Hall phases by thermal conductance measurements
Source: Nat Commun. 2022 Sep 3;13:5185. doi: 10.1038/s41467-022-32956-z (PMC9440925; doi:10.1038/s41467-022-32956-z)
Supplement: Supplementary file 3 — Source Data [file 41467_2022_32956_MOESM3_ESM.zip › Source_Data_file/Source_Data_Fig_2/Source_Data_Fig2(f)_J_Q_vs_T_M^2-T_0^2_for_nu=3_by_5(black filled circles).txt]

   T_M^2-T_0^2 (K^2)    J_Q (W)
   5.6578548e-06   1.6970126e-19
  -1.0023285e-06   1.7924695e-18
  -8.0634093e-06   5.1334626e-18
  -1.0607669e-05   1.0192681e-17
  -6.0763918e-06   1.6970126e-17
   9.9254222e-06   2.5465793e-17
  -3.0712842e-06   3.5679687e-17
   1.4644531e-05   4.7611807e-17
   2.5342022e-05   6.1262151e-17
   3.8421969e-05   7.6630717e-17
   2.6286052e-05   9.3717515e-17
   3.5242994e-05   1.1252253e-16
   4.6714335e-05   1.3304578e-16
   4.2597807e-05   1.5528725e-16
   4.7787906e-05   1.7924694e-16
   7.1108187e-05   2.0492486e-16
   7.7279449e-05   2.3232101e-16
   7.7024464e-05   2.6143538e-16
   1.0399305e-04   2.9226798e-16
   1.2190635e-04   3.2481880e-16
   1.0589645e-04   3.5908784e-16
   1.3497937e-04   3.9507512e-16
   1.5057348e-04   4.3278057e-16
   1.6662225e-04   4.7220430e-16
   1.8219218e-04   5.1334626e-16
   1.9104868e-04   5.5620644e-16
   2.2452575e-04   6.0078484e-16
   2.4342756e-04   6.4708148e-16
   2.3774531e-04   6.9509633e-16
   2.5973389e-04   7.4482942e-16
   2.8101187e-04   7.9628061e-16
   3.0757119e-04   8.4945027e-16
   3.1057056e-04   9.0433790e-16
   3.3948957e-04   9.6094389e-16
   3.5924801e-04   1.0192681e-15
   3.8666323e-04   1.0793105e-15
   4.1774402e-04   1.1410712e-15
   4.3080951e-04   1.2045501e-15
   4.4025941e-04   1.2697471e-15
   4.8038508e-04   1.3366625e-15
   5.1748140e-04   1.4052960e-15
   5.1491876e-04   1.4756477e-15
   5.2083459e-04   1.5477179e-15
   5.7669723e-04   1.6215060e-15
   5.8895134e-04   1.6970126e-15
   6.0684865e-04   1.7742372e-15
   6.5973470e-04   1.8531802e-15
   6.8247072e-04   1.9338412e-15
   7.0733900e-04   2.0162206e-15
   7.6080696e-04   2.1003180e-15
   7.4857166e-04   2.1861340e-15
   7.7506628e-04   2.2736679e-15
   8.1920791e-04   2.3629203e-15
   8.3971032e-04   2.4538906e-15
   8.6796576e-04   2.5465793e-15
