# Supplementary material for: Determination of topological edge quantum numbers of fractional quantum Hall phases by thermal conductance measurements
Source: Nat Commun. 2022 Sep 3;13:5185. doi: 10.1038/s41467-022-32956-z (PMC9440925; doi:10.1038/s41467-022-32956-z)
Supplement: Supplementary file 3 — Source Data [file 41467_2022_32956_MOESM3_ESM.zip › Source_Data_file/Source_Data_Fig_3/Source_Data_Fig3(a)/Source_Data_Fig3(a)_J_Q_vs_T_M^2-T_0^2_for_nu=2_by_3_20mK.txt]

   T_M^2-T_0^2 (K^2)    J_Q (W)
   1.7072584e-05   6.1092450e-19
   7.6850543e-06   6.4528899e-18
  -3.1364825e-05   1.8480465e-17
  -9.2643732e-06   3.6693653e-17
  -4.6551690e-05   6.1092450e-17
   1.9705373e-05   9.1676860e-17
   3.9868722e-05   1.2844687e-16
   1.4030067e-04   1.7140250e-16
   2.2145911e-05   2.2054375e-16
   1.2682570e-04   2.7587059e-16
   1.5103027e-04   3.3738306e-16
   1.7012188e-04   4.0508111e-16
   1.6391739e-04   4.7896481e-16
   2.6724345e-04   5.5903412e-16
   3.1820406e-04   6.4528899e-16
   2.9901455e-04   7.3772953e-16
   4.8172414e-04   8.3635562e-16
   5.4788539e-04   9.4116738e-16
   5.6558189e-04   1.0521647e-15
   6.4403633e-04   1.1693477e-15
   7.0542810e-04   1.2927162e-15
   8.1996729e-04   1.4222703e-15
   8.1671050e-04   1.5580103e-15
   7.8116808e-04   1.6999356e-15
   9.3473991e-04   1.8480465e-15
   1.0736630e-03   2.0023433e-15
   1.1320106e-03   2.1628255e-15
   1.0931949e-03   2.3294932e-15
   1.2738509e-03   2.5023466e-15
   1.5247669e-03   2.6813859e-15
   1.4119496e-03   2.8666105e-15
   1.5500229e-03   3.0580206e-15
   1.6975655e-03   3.2556168e-15
   1.8845884e-03   3.4593982e-15
   1.9448586e-03   3.6693653e-15
   2.0594656e-03   3.8855178e-15
   2.3102184e-03   4.1078564e-15
   2.2932356e-03   4.3363803e-15
   2.4992862e-03   4.5710898e-15
   2.6614818e-03   4.8119847e-15
   2.6146436e-03   5.0590658e-15
   2.9280218e-03   5.3123322e-15
   2.9864828e-03   5.5717841e-15
   3.0809091e-03   5.8374220e-15
   3.0909465e-03   6.1092450e-15
   3.3010811e-03   6.3872538e-15
   3.5367429e-03   6.6714481e-15
   3.5720629e-03   6.9618285e-15
   4.0877425e-03   7.2583939e-15
   3.9508088e-03   7.5611451e-15
   3.9826343e-03   7.8700819e-15
   4.5268063e-03   8.1852048e-15
   4.6138125e-03   8.5065126e-15
   4.9035420e-03   8.8340062e-15
   4.8245382e-03   9.1676860e-15
