# Supplementary material for: Determination of topological edge quantum numbers of fractional quantum Hall phases by thermal conductance measurements
Source: Nat Commun. 2022 Sep 3;13:5185. doi: 10.1038/s41467-022-32956-z (PMC9440925; doi:10.1038/s41467-022-32956-z)
Supplement: Supplementary file 3 — Source Data [file 41467_2022_32956_MOESM3_ESM.zip › Source_Data_file/Source_Data_Fig_3/Source_Data_Fig3(a)/Source_Data_Fig3(a)_J_Q_vs_T_M^2-T_0^2_for_nu=2_by_3_30mK.txt]

   T_M^2-T_0^2 (K^2)    J_Q (W)
   2.2361170e-05   6.1092450e-19
   3.7278366e-05   6.4528899e-18
  -1.8317191e-06   1.8480465e-17
  -1.1531061e-05   3.6693653e-17
  -5.4289644e-05   6.1092450e-17
   5.2337845e-05   9.1676860e-17
   1.8078687e-05   1.2844687e-16
   1.3674463e-04   1.7140250e-16
   5.0385038e-05   2.2054375e-16
   1.7755336e-04   2.7587059e-16
   1.6184471e-04   3.3738306e-16
   2.0897744e-04   4.0508111e-16
   1.9951779e-04   4.7896481e-16
   3.2110336e-04   5.5903412e-16
   3.9447548e-04   6.4528899e-16
   3.7534148e-04   7.3772953e-16
   5.4286267e-04   8.3635562e-16
   6.3011502e-04   9.4116738e-16
   6.7757781e-04   1.0521647e-15
   7.2779549e-04   1.1693477e-15
   7.3251369e-04   1.2927162e-15
   8.5540704e-04   1.4222703e-15
   8.8131656e-04   1.5580103e-15
   8.2126033e-04   1.6999356e-15
   9.6065204e-04   1.8480465e-15
   1.1101295e-03   2.0023433e-15
   1.2238258e-03   2.1628255e-15
   1.1702912e-03   2.3294932e-15
   1.3871174e-03   2.5023466e-15
   1.6437803e-03   2.6813859e-15
   1.4979538e-03   2.8666105e-15
   1.6140262e-03   3.0580206e-15
   1.7078300e-03   3.2556168e-15
   1.9307224e-03   3.4593982e-15
   1.9667073e-03   3.6693653e-15
   2.1223116e-03   3.8855178e-15
   2.3117063e-03   4.1078564e-15
   2.2750198e-03   4.3363803e-15
   2.4858899e-03   4.5710898e-15
   2.6538350e-03   4.8119847e-15
   2.5668798e-03   5.0590658e-15
   2.9062961e-03   5.3123322e-15
   2.9159605e-03   5.5717841e-15
   3.0207572e-03   5.8374220e-15
   3.1150101e-03   6.1092450e-15
   3.2857218e-03   6.3872538e-15
   3.4498787e-03   6.6714481e-15
   3.4546571e-03   6.9618285e-15
   3.8102937e-03   7.2583939e-15
   3.8392969e-03   7.5611451e-15
   3.8651006e-03   7.8700819e-15
   4.3250960e-03   8.1852048e-15
   4.3114096e-03   8.5065126e-15
   4.5527458e-03   8.8340062e-15
   4.5607206e-03   9.1676860e-15
