# Supplementary material for: Determination of topological edge quantum numbers of fractional quantum Hall phases by thermal conductance measurements
Source: Nat Commun. 2022 Sep 3;13:5185. doi: 10.1038/s41467-022-32956-z (PMC9440925; doi:10.1038/s41467-022-32956-z)
Supplement: Supplementary file 3 — Source Data [file 41467_2022_32956_MOESM3_ESM.zip › Source_Data_file/Source_Data_Fig_3/Source_Data_Fig3(a)/Source_Data_Fig3(a)_J_Q_vs_T_M^2-T_0^2_for_nu=2_by_3_35mK.txt]

   T_M^2-T_0^2 (K^2)    J_Q (W)
   3.7240700e-05   6.1092450e-19
   3.4465280e-05   5.4983206e-18
   9.8705520e-05   1.5273113e-17
   7.0616308e-05   2.9935298e-17
   2.9580561e-05   4.9484884e-17
   1.1903109e-04   7.3921866e-17
   2.7708929e-04   1.0324624e-16
   2.3670331e-04   1.3745801e-16
   2.1744451e-04   1.7655719e-16
   1.9606576e-04   2.2054375e-16
   2.2757000e-04   2.6941769e-16
   2.1821580e-04   3.2317905e-16
   3.1181132e-04   3.8182780e-16
   3.0222215e-04   4.4536396e-16
   4.1476076e-04   5.1378751e-16
   5.2656963e-04   5.8709845e-16
   4.3429330e-04   6.6529680e-16
   4.6292072e-04   7.4838248e-16
   6.5676372e-04   8.3635562e-16
   5.2942315e-04   9.2921615e-16
   5.9683297e-04   1.0269641e-15
   6.4605374e-04   1.1295993e-15
   8.4638778e-04   1.2371222e-15
   7.4388759e-04   1.3495322e-15
   8.1655035e-04   1.4668297e-15
   9.5623427e-04   1.5890148e-15
   9.6921463e-04   1.7160869e-15
   1.0841998e-03   1.8480465e-15
   1.2519837e-03   1.9848938e-15
   1.2486965e-03   2.1266282e-15
   1.4395892e-03   2.2732499e-15
   1.4425814e-03   2.4247594e-15
   1.4149535e-03   2.5811560e-15
   1.5275501e-03   2.7424400e-15
   1.6935542e-03   2.9086116e-15
   1.9639375e-03   3.0796703e-15
   1.7575499e-03   3.2556168e-15
   2.0465659e-03   3.4364503e-15
   1.9684229e-03   3.6221713e-15
   2.1763044e-03   3.8127800e-15
   2.2491817e-03   4.0082756e-15
   2.4156256e-03   4.2086587e-15
   2.4397009e-03   4.4139296e-15
   2.8927647e-03   4.6240876e-15
   3.0398783e-03   4.8391327e-15
   3.0865257e-03   5.0590658e-15
   2.8020915e-03   5.2838859e-15
   3.3736505e-03   5.5135934e-15
   3.2783206e-03   5.7481888e-15
   3.5380353e-03   5.9876709e-15
   3.7750397e-03   6.2320410e-15
   3.6298465e-03   6.4812981e-15
   4.0367899e-03   6.7354425e-15
   3.9584432e-03   6.9944749e-15
   4.3313835e-03   7.2583939e-15
   4.3566228e-03   7.5272006e-15
   4.7958070e-03   7.8008951e-15
   4.7306305e-03   8.0794765e-15
   5.1612026e-03   8.3629452e-15
   4.9001889e-03   8.6513019e-15
