# Supplementary material for: Determination of topological edge quantum numbers of fractional quantum Hall phases by thermal conductance measurements
Source: Nat Commun. 2022 Sep 3;13:5185. doi: 10.1038/s41467-022-32956-z (PMC9440925; doi:10.1038/s41467-022-32956-z)
Supplement: Supplementary file 3 — Source Data [file 41467_2022_32956_MOESM3_ESM.zip › Source_Data_file/Source_Data_Fig_3/Source_Data_Fig3(a)/Source_Data_Fig3(a)_J_Q_vs_T_M^2-T_0^2_for_nu=2_by_3_40mK.txt]

   T_M^2-T_0^2 (K^2)    J_Q (W)
  -3.1290750e-06   6.1092450e-19
   2.0859840e-05   6.4528899e-18
  -2.7289472e-05   1.8480465e-17
  -5.4986159e-06   3.6693653e-17
  -4.2197203e-05   6.1092450e-17
   1.1425833e-04   9.1676860e-17
   2.1435349e-04   1.2844687e-16
   1.0720966e-04   1.7140250e-16
   1.9471281e-04   2.2054375e-16
   2.5909861e-04   2.7587059e-16
   1.8101763e-04   3.3738306e-16
   3.0162931e-04   4.0508111e-16
   3.8620664e-04   4.7896481e-16
   3.7686691e-04   5.5903412e-16
   5.1791523e-04   6.4528899e-16
   5.9289698e-04   7.3772953e-16
   6.2586997e-04   8.3635562e-16
   5.9424206e-04   9.4116738e-16
   7.3707745e-04   1.0521647e-15
   1.0131358e-03   1.1693477e-15
   9.2099132e-04   1.2927162e-15
   1.0406465e-03   1.4222703e-15
   1.0813040e-03   1.5580103e-15
   1.2016578e-03   1.6999356e-15
   1.3712914e-03   1.8480465e-15
   1.5535883e-03   2.0023433e-15
   1.5081513e-03   2.1628255e-15
   1.7301637e-03   2.3294932e-15
   1.7640130e-03   2.5023466e-15
   1.9521550e-03   2.6813859e-15
   1.9456142e-03   2.8666105e-15
   2.3783213e-03   3.0580206e-15
   2.1580395e-03   3.2556168e-15
   2.4606046e-03   3.4593982e-15
   2.6438708e-03   3.6693653e-15
   2.7375062e-03   3.8855178e-15
   2.9164333e-03   4.1078564e-15
   2.8729427e-03   4.3363803e-15
   3.2892628e-03   4.5710898e-15
   3.5923069e-03   4.8119847e-15
   3.6189784e-03   5.0590658e-15
   3.6460203e-03   5.3123322e-15
   3.8038314e-03   5.5717841e-15
   4.3462271e-03   5.8374220e-15
   4.2675534e-03   6.1092450e-15
   4.3459864e-03   6.3872538e-15
   4.7223674e-03   6.6714481e-15
   4.6876176e-03   6.9618285e-15
   
