# Supplementary material for: Determination of topological edge quantum numbers of fractional quantum Hall phases by thermal conductance measurements
Source: Nat Commun. 2022 Sep 3;13:5185. doi: 10.1038/s41467-022-32956-z (PMC9440925; doi:10.1038/s41467-022-32956-z)
Supplement: Supplementary file 3 — Source Data [file 41467_2022_32956_MOESM3_ESM.zip › Source_Data_file/Source_Data_Fig_3/Source_Data_Fig3(a)/Source_Data_Fig3(a)_J_Q_vs_T_M^2-T_0^2_for_nu=2_by_3_45mK.txt]

   T_M^2-T_0^2 (K^2)    J_Q (W)
  -7.1513627e-06   6.1092453e-19
   1.6700951e-04   6.4528899e-18
  -1.3793674e-05   1.8480466e-17
   3.8937001e-05   3.6693650e-17
   1.3719567e-04   6.1092453e-17
   2.5654772e-04   9.1676860e-17
   2.6173853e-04   1.2844687e-16
   3.3807565e-04   1.7140250e-16
   3.0275769e-04   2.2054373e-16
   3.2792041e-04   2.7587059e-16
   2.9961230e-04   3.3738306e-16
   5.2478219e-04   4.0508111e-16
   5.2436486e-04   4.7896481e-16
   5.8110801e-04   5.5903412e-16
   7.8017782e-04   6.4528899e-16
   7.9785068e-04   7.3772947e-16
   1.0940923e-03   8.3635562e-16
   9.0883266e-04   9.4116738e-16
   1.0293771e-03   1.0521647e-15
   1.3011623e-03   1.1693477e-15
   1.3125536e-03   1.2927162e-15
   1.3318305e-03   1.4222705e-15
   1.5148351e-03   1.5580102e-15
   1.5936208e-03   1.6999356e-15
   1.7727937e-03   1.8480466e-15
   2.1418766e-03   2.0023432e-15
   2.0608867e-03   2.1628254e-15
   2.4074905e-03   2.3294933e-15
   2.2888910e-03   2.5023466e-15
   2.5958949e-03   2.6813859e-15
   2.7481240e-03   2.8666103e-15
   3.1282683e-03   3.0580209e-15
   2.9582724e-03   3.2556165e-15
   3.2147516e-03   3.4593982e-15
   3.4836912e-03   3.6693650e-15
   3.5816583e-03   3.8855181e-15
   3.7958259e-03   4.1078561e-15
   3.8888437e-03   4.3363803e-15
   4.6187252e-03   4.5710895e-15
   4.7675381e-03   4.8119850e-15
   5.0505255e-03   5.0590654e-15
   4.9675358e-03   5.3123322e-15
   
