# Supplementary material for: Determination of topological edge quantum numbers of fractional quantum Hall phases by thermal conductance measurements
Source: Nat Commun. 2022 Sep 3;13:5185. doi: 10.1038/s41467-022-32956-z (PMC9440925; doi:10.1038/s41467-022-32956-z)
Supplement: Supplementary file 3 — Source Data [file 41467_2022_32956_MOESM3_ESM.zip › Source_Data_file/Source_Data_Fig_3/Source_Data_Fig3(a)/Source_Data_Fig3(a)_J_Q_vs_T_M^2-T_0^2_for_nu=2_by_3_50mK.txt]

   T_M^2-T_0^2 (K^2)    J_Q (W)
  -1.3101792e-04   6.1092450e-19
  -6.0491352e-05   6.4528899e-18
   1.8053898e-05   1.8480465e-17
  -5.7898075e-06   3.6693653e-17
  -2.2815140e-05   6.1092450e-17
   2.3949028e-04   9.1676860e-17
   2.6926708e-04   1.2844687e-16
   2.0945788e-04   1.7140250e-16
   1.6541755e-04   2.2054375e-16
   1.7704575e-04   2.7587059e-16
   5.0567923e-04   3.3738306e-16
   3.2490237e-04   4.0508111e-16
   7.4142216e-04   4.7896481e-16
   9.7283366e-04   5.5903412e-16
   7.7906786e-04   6.4528899e-16
   1.0398131e-03   7.3772953e-16
   1.2456014e-03   8.3635562e-16
   1.3055329e-03   9.4116738e-16
   1.2782895e-03   1.0521647e-15
   1.5038143e-03   1.1693477e-15
   1.7277143e-03   1.2927162e-15
   1.7104504e-03   1.4222703e-15
   2.0860159e-03   1.5580103e-15
   2.2305861e-03   1.6999356e-15
   2.3630680e-03   1.8480465e-15
   2.7214910e-03   2.0023433e-15
   2.8393314e-03   2.1628255e-15
   3.1022754e-03   2.3294932e-15
   3.3635285e-03   2.5023466e-15
   3.4968172e-03   2.6813859e-15
   3.8745399e-03   2.8666105e-15
   4.2681072e-03   3.0580206e-15
   4.2860617e-03   3.2556168e-15
   4.3103912e-03   3.4593982e-15
   4.7323100e-03   3.6693653e-15
   5.0393577e-03   3.8855178e-15
   
