# Supplementary material for: Determination of topological edge quantum numbers of fractional quantum Hall phases by thermal conductance measurements
Source: Nat Commun. 2022 Sep 3;13:5185. doi: 10.1038/s41467-022-32956-z (PMC9440925; doi:10.1038/s41467-022-32956-z)
Supplement: Supplementary file 3 — Source Data [file 41467_2022_32956_MOESM3_ESM.zip › Source_Data_file/Source_Data_Fig_3/Source_Data_Fig3(a)/Source_Data_Fig3(a)_J_Q_vs_T_M^2-T_0^2_for_nu=2_by_3_55mK.txt]

   T_M^2-T_0^2 (K^2)    J_Q (W)
  -1.8909401e-04   6.1092453e-19
  -4.0237708e-05   6.4528899e-18
   2.7341242e-05   1.8480466e-17
   7.2477393e-05   3.6693650e-17
   1.4653630e-05   6.1092453e-17
   1.8650405e-04   9.1676860e-17
   2.8219252e-04   1.2844687e-16
   1.1589175e-04   1.7140250e-16
   2.6202372e-04   2.2054373e-16
   8.6404851e-05   2.7587059e-16
   7.4103325e-04   3.3738306e-16
   6.3045660e-04   4.0508111e-16
   7.5606818e-04   4.7896481e-16
   9.9024061e-04   5.5903412e-16
   1.0493509e-03   6.4528899e-16
   1.0010990e-03   7.3772947e-16
   1.4273269e-03   8.3635562e-16
   1.4133012e-03   9.4116738e-16
   1.4364864e-03   1.0521647e-15
   1.6716842e-03   1.1693477e-15
   1.9028372e-03   1.2927162e-15
   2.2018432e-03   1.4222705e-15
   2.4511112e-03   1.5580102e-15
   2.7033694e-03   1.6999356e-15
   2.9211088e-03   1.8480466e-15
   3.2663631e-03   2.0023432e-15
   3.6212500e-03   2.1628254e-15
   3.7899068e-03   2.3294933e-15
   4.1475360e-03   2.5023466e-15
   4.0818914e-03   2.6813859e-15
   4.3873067e-03   2.8666103e-15
