# Supplementary material for: Determination of topological edge quantum numbers of fractional quantum Hall phases by thermal conductance measurements
Source: Nat Commun. 2022 Sep 3;13:5185. doi: 10.1038/s41467-022-32956-z (PMC9440925; doi:10.1038/s41467-022-32956-z)
Supplement: Supplementary file 3 — Source Data [file 41467_2022_32956_MOESM3_ESM.zip › Source_Data_file/Source_Data_Fig_3/Source_Data_Fig3(a)/Source_Data_Fig3(a)_J_Q_vs_T_M^2-T_0^2_for_nu=2_by_3_60mK.txt]

   T_M^2-T_0^2 (K^2)    J_Q (W)
  -1.7177915e-04   3.4364503e-19
  -1.9444261e-05   3.8182780e-18
   1.4646499e-04   1.1034824e-17
   5.5791821e-05   2.1993282e-17
   1.5147113e-04   3.6693650e-17
   4.3607142e-05   5.5135939e-17
   3.6788405e-04   7.7320133e-17
   5.0679612e-04   1.0324624e-16
   6.0158043e-04   1.3291426e-16
   4.8580879e-04   1.6632419e-16
   3.0721777e-04   2.0347603e-16
   3.7919029e-04   2.4436978e-16
   7.9507196e-04   2.8900548e-16
   8.4517623e-04   3.3738306e-16
   1.0191538e-03   3.8950255e-16
   6.6464634e-04   4.4536396e-16
   1.1802381e-03   5.0496727e-16
   1.3277329e-03   5.6831250e-16
   1.2804805e-03   6.3539964e-16
   1.6098626e-03   7.0622874e-16
   1.9218479e-03   7.8079965e-16
   1.9518268e-03   8.5911259e-16
   2.0751513e-03   9.4116738e-16
   2.1225359e-03   1.0269641e-15
   2.1838562e-03   1.1165027e-15
   2.3238662e-03   1.2097832e-15
   2.6324991e-03   1.3068057e-15
   2.7160387e-03   1.4075701e-15
   3.0288554e-03   1.5120763e-15
   3.1109423e-03   1.6203245e-15
   3.1700687e-03   1.7323146e-15
   4.1345977e-03   1.8480466e-15
   4.1092494e-03   1.9675205e-15
   4.3330276e-03   2.0907363e-15
   4.6142780e-03   2.2176942e-15
   4.8158405e-03   2.3483938e-15
   4.8990857e-03   2.4828352e-15
   4.8297963e-03   2.6210189e-15
