# Supplementary material for: Determination of topological edge quantum numbers of fractional quantum Hall phases by thermal conductance measurements
Source: Nat Commun. 2022 Sep 3;13:5185. doi: 10.1038/s41467-022-32956-z (PMC9440925; doi:10.1038/s41467-022-32956-z)
Supplement: Supplementary file 3 — Source Data [file 41467_2022_32956_MOESM3_ESM.zip › Source_Data_file/Source_Data_Fig_3/Source_Data_Fig3(b)/Source_Data_Fig3(b)_J_Q_vs_T_M^2-T_0^2_for_nu=3_by_5_20mK.txt]

   T_M^2-T_0^2 (K^2)    J_Q (W)
  -6.6294566e-06   1.6970125e-19
   1.1991827e-05   1.5273113e-18
   1.1956659e-05   4.2425312e-18
  -9.5953848e-07   8.3153615e-18
  -1.6751877e-06   1.3745802e-17
  -3.8215611e-06   2.0533850e-17
   4.3374188e-05   2.8679511e-17
   3.3923978e-05   3.8182782e-17
   2.7100631e-05   4.9043663e-17
   3.8359434e-05   6.1262149e-17
   2.9740199e-05   7.4838252e-17
   2.2434287e-05   8.9771964e-17
   4.6078481e-05   1.0606328e-16
   3.5995738e-05   1.2371220e-16
   5.9972469e-05   1.4271874e-16
   7.1401273e-05   1.6308292e-16
   6.7818402e-05   1.8480465e-16
   8.4789774e-05   2.0788402e-16
   9.6276281e-05   2.3232101e-16
   1.1118614e-04   2.5811560e-16
   1.0830220e-04   2.8526780e-16
   1.1302509e-04   3.1377761e-16
   1.3343739e-04   3.4364503e-16
   1.5666182e-04   3.7487007e-16
   1.5529679e-04   4.0745271e-16
   1.6649151e-04   4.4139296e-16
   1.6674323e-04   4.7669078e-16
   1.9488215e-04   5.1334630e-16
   2.4239746e-04   5.5135934e-16
   2.0448656e-04   5.9073003e-16
   2.4009095e-04   6.3145833e-16
   2.4472986e-04   6.7354419e-16
   2.6493110e-04   7.1698777e-16
   2.6997122e-04   7.6178896e-16
   3.1645064e-04   8.0794759e-16
   3.5136438e-04   8.5546406e-16
   3.0665940e-04   9.0433790e-16
   3.3617963e-04   9.5456954e-16
   3.6630783e-04   1.0061587e-15
   3.7910430e-04   1.0591055e-15
   4.0273887e-04   1.1134100e-15
   4.0791872e-04   1.1690719e-15
   4.3142882e-04   1.2260916e-15
   4.8354511e-04   1.2844687e-15
   4.9996767e-04   1.3442036e-15
   5.1344688e-04   1.4052960e-15
   4.8507065e-04   1.4677461e-15
   5.5745778e-04   1.5315539e-15
   5.8154136e-04   1.5967190e-15
   5.8578185e-04   1.6632420e-15
   6.5254046e-04   1.7311224e-15
   6.0047965e-04   1.8003606e-15
   6.7318871e-04   1.8709562e-15
   6.4394674e-04   1.9429095e-15
   7.0361871e-04   2.0162207e-15
   7.1986499e-04   2.0908890e-15
   7.4873641e-04   2.1669153e-15
   7.7108208e-04   2.2442989e-15
   8.0985788e-04   2.3230404e-15
   7.9468172e-04   2.4031393e-15
   8.4962286e-04   2.4845960e-15
   8.4902365e-04   2.5674103e-15
