# Supplementary material for: Determination of topological edge quantum numbers of fractional quantum Hall phases by thermal conductance measurements
Source: Nat Commun. 2022 Sep 3;13:5185. doi: 10.1038/s41467-022-32956-z (PMC9440925; doi:10.1038/s41467-022-32956-z)
Supplement: Supplementary file 3 — Source Data [file 41467_2022_32956_MOESM3_ESM.zip › Source_Data_file/Source_Data_Fig_3/Source_Data_Fig3(b)/Source_Data_Fig3(b)_J_Q_vs_T_M^2-T_0^2_for_nu=3_by_5_30mK.txt]

   T_M^2-T_0^2 (K^2)    J_Q (W)
  -9.7487242e-06   1.6970125e-19
  -6.3379713e-06   1.7924696e-18
   1.0302432e-05   5.1334626e-18
   3.8372483e-06   1.0192680e-17
  -1.0464778e-05   1.6970126e-17
   2.3672570e-05   2.5465794e-17
   3.5731845e-05   3.5679687e-17
   1.2695521e-05   4.7611807e-17
   2.7148252e-05   6.1262149e-17
   1.0338174e-05   7.6630718e-17
   4.7471840e-05   9.3717517e-17
   5.9186990e-05   1.1252253e-16
   4.6627925e-05   1.3304578e-16
   7.6010490e-05   1.5528726e-16
   6.3860195e-05   1.7924693e-16
   8.9898749e-05   2.0492485e-16
   1.1358213e-04   2.3232101e-16
   1.0576840e-04   2.6143538e-16
   1.1279777e-04   2.9226799e-16
   1.1089177e-04   3.2481881e-16
   1.3426238e-04   3.5908783e-16
   1.6100608e-04   3.9507511e-16
   1.6770101e-04   4.3278061e-16
   1.8983575e-04   4.7220435e-16
   2.0987173e-04   5.1334630e-16
   2.0753516e-04   5.5620644e-16
   2.3507548e-04   6.0078484e-16
   2.5385441e-04   6.4708148e-16
   2.5914492e-04   6.9509628e-16
   2.7170167e-04   7.4482942e-16
   2.9103215e-04   7.9628061e-16
   3.5225315e-04   8.4945027e-16
   3.3343624e-04   9.0433790e-16
   3.3704168e-04   9.6094395e-16
   3.6893339e-04   1.0192681e-15
   4.2390916e-04   1.0793105e-15
   3.9796229e-04   1.1410711e-15
   4.3535858e-04   1.2045501e-15
   4.6710044e-04   1.2697471e-15
   5.0559290e-04   1.3366625e-15
   5.0051627e-04   1.4052960e-15
   4.9431389e-04   1.4756478e-15
   5.6147569e-04   1.5477179e-15
   5.4976131e-04   1.6215061e-15
   5.8488151e-04   1.6970125e-15
   6.1769547e-04   1.7742372e-15
   6.5852057e-04   1.8531802e-15
   6.6758196e-04   1.9338411e-15
   6.7758983e-04   2.0162207e-15
   7.1241020e-04   2.1003181e-15
   7.8500843e-04   2.1861340e-15
   7.6089812e-04   2.2736680e-15
   7.9616310e-04   2.3629202e-15
   8.2862217e-04   2.4538906e-15
   8.3684688e-04   2.5465794e-15
