# Supplementary material for: Determination of topological edge quantum numbers of fractional quantum Hall phases by thermal conductance measurements
Source: Nat Commun. 2022 Sep 3;13:5185. doi: 10.1038/s41467-022-32956-z (PMC9440925; doi:10.1038/s41467-022-32956-z)
Supplement: Supplementary file 3 — Source Data [file 41467_2022_32956_MOESM3_ESM.zip › Source_Data_file/Source_Data_Fig_3/Source_Data_Fig3(b)/Source_Data_Fig3(b)_J_Q_vs_T_M^2-T_0^2_for_nu=3_by_5_35mK.txt]

   T_M^2-T_0^2 (K^2)    J_Q (W)
  -2.0545906e-05   2.6515819e-19
  -2.0880012e-06   2.3864239e-18
   5.5338991e-06   6.6289553e-18
  -5.4062720e-06   1.2992751e-17
   2.0873483e-05   2.1477815e-17
   1.9345680e-05   3.2084144e-17
   3.0058169e-05   4.4811735e-17
   1.6784904e-05   5.9660596e-17
   2.0297775e-05   7.6630718e-17
   6.3193843e-05   9.5722112e-17
   4.9847638e-05   1.1693477e-16
   6.5594633e-05   1.4026870e-16
   8.6869881e-05   1.6572387e-16
   7.6267198e-05   1.9330033e-16
   1.0011086e-04   2.2299803e-16
   1.0438650e-04   2.5481702e-16
   1.1790676e-04   2.8875729e-16
   1.1988241e-04   3.2481881e-16
   1.4612386e-04   3.6300157e-16
   1.6284073e-04   4.0330563e-16
   1.8157246e-04   4.4573096e-16
   2.0271500e-04   4.9027751e-16
   2.4341880e-04   5.3694537e-16
   2.5861994e-04   5.8573444e-16
   2.7929878e-04   6.3664484e-16
   2.8532921e-04   6.8967644e-16
   2.9324240e-04   7.4482942e-16
   3.1420743e-04   8.0210349e-16
   3.6234957e-04   8.6149907e-16
   3.6987407e-04   9.2301567e-16
   3.7649595e-04   9.8665373e-16
   4.0323630e-04   1.0524129e-15
   4.3933999e-04   1.1202935e-15
   4.6026760e-04   1.1902952e-15
   4.8661173e-04   1.2624181e-15
   5.5033783e-04   1.3366625e-15
   5.4105089e-04   1.4130280e-15
   5.5795688e-04   1.4915149e-15
   6.0162330e-04   1.5721229e-15
   6.2152232e-04   1.6548524e-15
   6.5460758e-04   1.7397029e-15
   6.9446379e-04   1.8266749e-15
   7.3394121e-04   1.9157680e-15
   7.2913989e-04   2.0069826e-15
   7.7633943e-04   2.1003181e-15
   8.2896777e-04   2.1957752e-15
   8.6098377e-04   2.2933533e-15
   8.8205886e-04   2.3930528e-15
