# Supplementary material for: Determination of topological edge quantum numbers of fractional quantum Hall phases by thermal conductance measurements
Source: Nat Commun. 2022 Sep 3;13:5185. doi: 10.1038/s41467-022-32956-z (PMC9440925; doi:10.1038/s41467-022-32956-z)
Supplement: Supplementary file 3 — Source Data [file 41467_2022_32956_MOESM3_ESM.zip › Source_Data_file/Source_Data_Fig_3/Source_Data_Fig3(b)/Source_Data_Fig3(b)_J_Q_vs_T_M^2-T_0^2_for_nu=3_by_5_40mK.txt]

   T_M^2-T_0^2 (K^2)    J_Q (W)
   8.4957006e-06   1.0192681e-17
  -1.8317955e-08   1.6970125e-17
  -2.0655728e-06   2.5465793e-17
   2.7156046e-05   3.5679687e-17
   6.8704604e-06   4.7611807e-17
   1.6082765e-05   6.1262151e-17
   1.5622511e-05   7.6630720e-17
   3.8386784e-05   9.3717515e-17
   1.3532346e-05   1.1252253e-16
   7.9478655e-05   1.3304578e-16
   1.1222174e-05   1.5528726e-16
   7.4493113e-05   1.7924696e-16
   5.5589774e-05   2.0492485e-16
   8.4989986e-05   2.3232101e-16
   8.0273940e-05   2.6143538e-16
   1.2150424e-04   2.9226799e-16
   1.2011586e-04   3.2481881e-16
   1.7747096e-04   3.5908783e-16
   1.5185538e-04   3.9507511e-16
   2.1798984e-04   4.3278061e-16
   1.9908997e-04   4.7220435e-16
   2.4908786e-04   5.1334630e-16
   2.6475809e-04   5.5620644e-16
   2.9780221e-04   6.0078484e-16
   3.0114685e-04   6.4708148e-16
   3.2360723e-04   6.9509633e-16
   3.5442443e-04   7.4482936e-16
   3.5257348e-04   7.9628067e-16
   3.8554602e-04   8.4945021e-16
   4.4353788e-04   9.0433797e-16
   3.9783148e-04   9.6094395e-16
   5.0831341e-04   1.0192681e-15
   5.2467007e-04   1.0793105e-15
   5.3456552e-04   1.1410712e-15
   5.5740941e-04   1.2045501e-15
   5.9052077e-04   1.2697472e-15
   6.2685667e-04   1.3366625e-15
   6.3096809e-04   1.4052960e-15
   6.9721947e-04   1.4756478e-15
   7.5684542e-04   1.5477178e-15
   7.3511355e-04   1.6215061e-15
   7.7598700e-04   1.6970125e-15
   7.6205926e-04   1.7742372e-15
   8.7784401e-04   1.8531801e-15
   9.2034610e-04   1.9338412e-15
   8.9253651e-04   2.0162206e-15
