# Supplementary material for: Determination of topological edge quantum numbers of fractional quantum Hall phases by thermal conductance measurements
Source: Nat Commun. 2022 Sep 3;13:5185. doi: 10.1038/s41467-022-32956-z (PMC9440925; doi:10.1038/s41467-022-32956-z)
Supplement: Supplementary file 3 — Source Data [file 41467_2022_32956_MOESM3_ESM.zip › Source_Data_file/Source_Data_Fig_3/Source_Data_Fig3(b)/Source_Data_Fig3(b)_J_Q_vs_T_M^2-T_0^2_for_nu=3_by_5_45mK.txt]

   T_M^2-T_0^2 (K^2)    J_Q (W)
  -4.1730373e-06   5.1334630e-18
  -3.8225605e-05   1.0192681e-17
   7.3628471e-06   1.6970125e-17
  -3.7429032e-06   2.5465793e-17
   1.2146883e-05   3.5679687e-17
   3.9917123e-05   6.1262151e-17
   4.1911901e-06   7.6630720e-17
   4.9467560e-05   9.3717515e-17
   7.8482287e-05   1.3304578e-16
   4.2904230e-05   1.5528726e-16
   7.4664940e-05   1.7924696e-16
   8.4130769e-05   2.0492485e-16
   1.0872447e-04   2.3232101e-16
   8.7220977e-05   2.6143538e-16
   1.3263565e-04   2.9226799e-16
   1.4509744e-04   3.2481881e-16
   2.1002612e-04   3.5908783e-16
   1.9942040e-04   3.9507511e-16
   2.5248251e-04   4.3278061e-16
   2.4673440e-04   4.7220435e-16
   2.8454018e-04   5.1334630e-16
   3.1389438e-04   5.5620644e-16
   3.7873045e-04   6.0078484e-16
   3.5109972e-04   6.4708148e-16
   4.1720007e-04   6.9509633e-16
   3.4641462e-04   7.4482936e-16
   4.5182714e-04   7.9628067e-16
   4.8068022e-04   8.4945021e-16
   5.2063051e-04   9.0433797e-16
   5.3879140e-04   9.6094395e-16
   5.8889425e-04   1.0192681e-15
   5.6889998e-04   1.0793105e-15
   6.5300251e-04   1.1410712e-15
   6.6316495e-04   1.2045501e-15
   7.1129653e-04   1.2697472e-15
   7.5593046e-04   1.3366625e-15
   8.3886375e-04   1.4052960e-15
   8.1199370e-04   1.4756478e-15
   8.6749812e-04   1.5477178e-15
   8.7839010e-04   1.6215061e-15
