# Supplementary material for: Determination of topological edge quantum numbers of fractional quantum Hall phases by thermal conductance measurements
Source: Nat Commun. 2022 Sep 3;13:5185. doi: 10.1038/s41467-022-32956-z (PMC9440925; doi:10.1038/s41467-022-32956-z)
Supplement: Supplementary file 3 — Source Data [file 41467_2022_32956_MOESM3_ESM.zip › Source_Data_file/Source_Data_Fig_3/Source_Data_Fig3(b)/Source_Data_Fig3(b)_J_Q_vs_T_M^2-T_0^2_for_nu=3_by_5_50mK.txt]

   T_M^2-T_0^2 (K^2)    J_Q (W)
   2.4869616e-05   1.7924696e-18
   8.2568761e-05   1.6970125e-17
   2.0155994e-05   2.5465793e-17
   4.2513863e-05   3.5679687e-17
   9.1770768e-05   6.1262151e-17
   8.7412967e-05   9.3717515e-17
   7.0452265e-05   1.1252253e-16
   1.2279289e-04   1.3304578e-16
   9.3442355e-05   1.5528726e-16
   1.9720257e-04   1.7924696e-16
   1.4372214e-04   2.0492485e-16
   1.8804327e-04   2.3232101e-16
   2.3108888e-04   2.6143538e-16
   2.8641268e-04   2.9226799e-16
   2.7913715e-04   3.2481881e-16
   3.1704998e-04   3.5908783e-16
   4.0160378e-04   3.9507511e-16
   4.1932160e-04   4.3278061e-16
   3.7218662e-04   4.7220435e-16
   4.9698401e-04   5.1334630e-16
   5.5175232e-04   5.5620644e-16
   6.3705454e-04   6.0078484e-16
   5.4248332e-04   6.4708148e-16
   6.5187854e-04   6.9509633e-16
   6.1417553e-04   7.4482936e-16
   6.6061548e-04   7.9628067e-16
   7.6215517e-04   8.4945021e-16
   8.3115330e-04   9.0433797e-16
   8.7820440e-04   9.6094395e-16
   8.3226860e-04   1.0192681e-15
