# Supplementary material for: Determination of topological edge quantum numbers of fractional quantum Hall phases by thermal conductance measurements
Source: Nat Commun. 2022 Sep 3;13:5185. doi: 10.1038/s41467-022-32956-z (PMC9440925; doi:10.1038/s41467-022-32956-z)
Supplement: Supplementary file 3 — Source Data [file 41467_2022_32956_MOESM3_ESM.zip › Source_Data_file/Source_Data_Fig_3/Source_Data_Fig3(b)/Source_Data_Fig3(b)_J_Q_vs_T_M^2-T_0^2_for_nu=3_by_5_55mK.txt]

   T_M^2-T_0^2 (K^2)    J_Q (W)
  -2.3902542e-06   1.6970125e-19
   1.9575608e-06   1.7924696e-18
  -6.3837151e-05   5.1334630e-18
  -2.6644291e-05   1.0192681e-17
  -2.6762817e-05   1.6970125e-17
   7.0161517e-06   2.5465793e-17
   3.9816158e-05   3.5679687e-17
  -5.0905906e-05   4.7611807e-17
   2.7845884e-05   6.1262151e-17
   2.9540861e-05   7.6630720e-17
   5.2555642e-05   9.3717515e-17
   8.2123381e-05   1.1252253e-16
   3.5815389e-05   1.3304578e-16
   9.9211597e-05   1.5528726e-16
   1.5368336e-04   1.7924696e-16
   1.3224084e-04   2.0492485e-16
   1.5179271e-04   2.3232101e-16
   1.8017346e-04   2.6143538e-16
   2.5052509e-04   2.9226799e-16
   3.7665824e-04   3.2481881e-16
   3.8437966e-04   3.5908783e-16
   4.0143985e-04   3.9507511e-16
   3.3955799e-04   4.3278061e-16
   4.3295318e-04   4.7220435e-16
   4.7740815e-04   5.1334630e-16
   4.8964181e-04   5.5620644e-16
   5.1848390e-04   6.0078484e-16
   6.6756117e-04   6.4708148e-16
   7.6525112e-04   6.9509633e-16
   7.1797153e-04   7.4482936e-16
   7.2017665e-04   7.9628067e-16
   8.9373016e-04   8.4945021e-16
