# Supplementary material for: Determination of topological edge quantum numbers of fractional quantum Hall phases by thermal conductance measurements
Source: Nat Commun. 2022 Sep 3;13:5185. doi: 10.1038/s41467-022-32956-z (PMC9440925; doi:10.1038/s41467-022-32956-z)
Supplement: Supplementary file 3 — Source Data [file 41467_2022_32956_MOESM3_ESM.zip › Source_Data_file/Source_Data_Fig_3/Source_Data_Fig3(b)/Source_Data_Fig3(b)_J_Q_vs_T_M^2-T_0^2_for_nu=3_by_5_60mK.txt]

   T_M^2-T_0^2 (K^2)    J_Q (W)
   1.5034924e-05   3.5679687e-17
   2.3551854e-05   4.7611807e-17
   3.8426296e-05   6.1262151e-17
   1.3248345e-05   7.6630720e-17
   1.3221841e-05   9.3717515e-17
  -8.6128927e-07   1.1252253e-16
   1.4039679e-04   1.3304578e-16
   4.7976865e-05   1.5528726e-16
   1.4303396e-04   1.7924696e-16
   1.2164150e-04   2.0492485e-16
   1.2295428e-04   2.3232101e-16
   1.5138344e-04   2.6143538e-16
   2.0316522e-04   2.9226799e-16
   2.2948987e-04   3.2481881e-16
   3.5263992e-04   3.5908783e-16
   3.3806838e-04   3.9507511e-16
   4.5081471e-04   4.3278061e-16
   4.3997567e-04   4.7220435e-16
   5.0482729e-04   5.1334630e-16
   5.7872995e-04   5.5620644e-16
   6.3441909e-04   6.0078484e-16
   6.6194037e-04   6.4708148e-16
   7.0788722e-04   6.9509633e-16
   7.5225910e-04   7.4482936e-16
   8.1707219e-04   7.9628067e-16
   8.9032210e-04   8.4945021e-16
