# Supplementary material for: Determination of topological edge quantum numbers of fractional quantum Hall phases by thermal conductance measurements
Source: Nat Commun. 2022 Sep 3;13:5185. doi: 10.1038/s41467-022-32956-z (PMC9440925; doi:10.1038/s41467-022-32956-z)
Supplement: Supplementary file 3 — Source Data [file 41467_2022_32956_MOESM3_ESM.zip › Source_Data_file/Source_Data_Fig_3/Source_Data_Fig3(c)/Source_Data_Fig3(c)_J_Q_vs_T_M^2-T_0^2_for_nu=1_by_3_30mK.txt]

   T_M^2-T_0^2 (K^2)    J_Q (W)
   4.8137379e-06   3.0546226e-19
  -4.6969513e-05   3.2264452e-18
  -4.6813786e-05   9.2402326e-18
  -6.9501985e-05   1.8346826e-17
  -1.0270022e-04   3.0546226e-17
  -2.5693293e-05   4.5838430e-17
  -1.1962467e-05   6.4223437e-17
   2.8209902e-05   8.5701252e-17
   9.2268029e-05   1.1027187e-16
   5.5527021e-05   1.3793530e-16
   1.1105264e-04   1.6869152e-16
   9.7638868e-05   2.0254055e-16
   2.0137378e-04   2.3948240e-16
   2.1715244e-04   2.7951706e-16
   3.0923361e-04   3.2264447e-16
   3.4873013e-04   3.6886474e-16
   4.7665677e-04   4.1817781e-16
   5.7138761e-04   4.7058369e-16
   5.1884744e-04   5.2608237e-16
   6.4870717e-04   5.8467387e-16
   7.8062703e-04   6.4635809e-16
   8.3142474e-04   7.1113512e-16
   8.3994514e-04   7.7900511e-16
   9.3577402e-04   8.4996782e-16
   1.0169097e-03   9.2402326e-16
   1.1447355e-03   1.0011717e-15
   1.1041238e-03   1.0814127e-15
   1.2167132e-03   1.1647467e-15
   1.2036581e-03   1.2511733e-15
   1.5206882e-03   1.3406930e-15
   1.5112029e-03   1.4333052e-15
   1.6032914e-03   1.5290104e-15
   1.7596968e-03   1.6278085e-15
   1.8391593e-03   1.7296991e-15
   2.0822302e-03   1.8346826e-15
   2.2037831e-03   1.9427590e-15
   2.2641889e-03   2.0539283e-15
   2.4071625e-03   2.1681902e-15
   2.5734091e-03   2.2855448e-15
   2.6892323e-03   2.4059924e-15
   2.6568199e-03   2.5295330e-15
   2.8456626e-03   2.6561661e-15
   2.9604225e-03   2.7858920e-15
   3.0971260e-03   2.9187109e-15
   3.0456317e-03   3.0546226e-15
   3.2603751e-03   3.1936269e-15
   3.3663350e-03   3.3357240e-15
   3.5072205e-03   3.4809142e-15
   3.8435025e-03   3.6291971e-15
   3.8892766e-03   3.7805726e-15
   3.9030869e-03   3.9350409e-15
   4.2028647e-03   4.0926023e-15
   4.4468952e-03   4.2532564e-15
   4.7441777e-03   4.4170031e-15
   4.5906882e-03   4.5838430e-15
