# Supplementary material for: Determination of topological edge quantum numbers of fractional quantum Hall phases by thermal conductance measurements
Source: Nat Commun. 2022 Sep 3;13:5185. doi: 10.1038/s41467-022-32956-z (PMC9440925; doi:10.1038/s41467-022-32956-z)
Supplement: Supplementary file 3 — Source Data [file 41467_2022_32956_MOESM3_ESM.zip › Source_Data_file/Source_Data_Fig_3/Source_Data_Fig3(c)/Source_Data_Fig3(c)_J_Q_vs_T_M^2-T_0^2_for_nu=1_by_3_40mK.txt]

   T_M^2-T_0^2 (K^2)    J_Q (W)
  -4.0605239e-05   3.0546226e-19
  -1.0236036e-04   3.2264452e-18
  -6.7543489e-05   9.2402326e-18
  -3.6012068e-05   1.8346826e-17
  -1.5821147e-04   3.0546226e-17
  -4.8961041e-05   4.5838430e-17
   1.5005251e-04   6.4223437e-17
  -1.0896381e-04   8.5701252e-17
   5.0122268e-05   1.1027187e-16
   2.4523295e-04   1.3793530e-16
   1.3336200e-04   1.6869152e-16
   7.8083394e-05   2.0254055e-16
   2.6639257e-04   2.3948240e-16
   2.0065150e-04   2.7951706e-16
   3.2761149e-04   3.2264447e-16
   6.0136187e-04   3.6886474e-16
   3.9892979e-04   4.1817781e-16
   4.9205984e-04   4.7058369e-16
   6.2503308e-04   5.2608237e-16
   8.3878520e-04   5.8467387e-16
   7.6985146e-04   6.4635809e-16
   9.2774880e-04   7.1113512e-16
   8.9316968e-04   7.7900511e-16
   9.9100742e-04   8.4996782e-16
   1.2060538e-03   9.2402326e-16
   1.1697187e-03   1.0011717e-15
   1.2782850e-03   1.0814127e-15
   1.2863489e-03   1.1647467e-15
   1.5975556e-03   1.2511733e-15
   1.6116350e-03   1.3406930e-15
   1.5479373e-03   1.4333052e-15
   1.8599547e-03   1.5290104e-15
   1.6808772e-03   1.6278085e-15
   2.0568743e-03   1.7296991e-15
   2.1347982e-03   1.8346826e-15
   2.1826908e-03   1.9427590e-15
   2.3255782e-03   2.0539283e-15
   2.3813400e-03   2.1681902e-15
   2.2979731e-03   2.2855448e-15
   2.7218418e-03   2.4059924e-15
   2.5069011e-03   2.5295330e-15
   2.8272073e-03   2.6561661e-15
   2.9051164e-03   2.7858920e-15
   3.1868365e-03   2.9187109e-15
   3.1063561e-03   3.0546226e-15
   3.2303020e-03   3.1936269e-15
   3.5044667e-03   3.3357240e-15
   3.5309432e-03   3.4809142e-15
   3.6365342e-03   3.6291971e-15
   4.1583312e-03   3.7805726e-15
   4.0355936e-03   3.9350409e-15
   4.1859591e-03   4.0926023e-15
   4.4052624e-03   4.2532564e-15
   4.2988424e-03   4.4170031e-15
   4.6871716e-03   4.5838430e-15
