# Supplementary material for: Determination of topological edge quantum numbers of fractional quantum Hall phases by thermal conductance measurements
Source: Nat Commun. 2022 Sep 3;13:5185. doi: 10.1038/s41467-022-32956-z (PMC9440925; doi:10.1038/s41467-022-32956-z)
Supplement: Supplementary file 3 — Source Data [file 41467_2022_32956_MOESM3_ESM.zip › Source_Data_file/Source_Data_Fig_3/Source_Data_Fig3(c)/Source_Data_Fig3(c)_J_Q_vs_T_M^2-T_0^2_for_nu=1_by_3_60mK.txt]

   T_M^2-T_0^2 (K^2)    J_Q (W)
  -1.1923106e-05   9.2402334e-18
  -1.2096671e-04   1.8346826e-17
   8.1061867e-06   3.0546224e-17
  -1.3548538e-05   4.5838428e-17
  -3.1915891e-05   6.4223437e-17
  -2.6000847e-05   8.5701252e-17
   1.3207293e-04   1.1027187e-16
   2.9393699e-05   1.3793530e-16
   1.8150499e-04   1.6869153e-16
  -6.4954689e-05   2.0254055e-16
   2.2039760e-04   2.3948240e-16
   5.8896092e-05   2.7951706e-16
   9.7070490e-05   3.2264452e-16
   1.6879838e-04   3.6886474e-16
   2.8693741e-04   4.1817781e-16
   2.1735437e-04   4.7058369e-16
   3.5414824e-04   5.2608237e-16
   4.1741952e-04   5.8467387e-16
   6.4247799e-04   6.4635809e-16
   5.5432004e-04   7.1113520e-16
   7.2766449e-04   7.7900511e-16
   7.5297675e-04   8.4996782e-16
   8.6483561e-04   9.2402334e-16
   9.9239830e-04   1.0011716e-15
   1.1567548e-03   1.0814127e-15
   1.0944211e-03   1.1647467e-15
   1.3003168e-03   1.2511734e-15
   1.0952181e-03   1.3406929e-15
   1.4650091e-03   1.4333052e-15
   1.5252096e-03   1.5290104e-15
   1.7076104e-03   1.6278083e-15
   1.7549361e-03   1.7296991e-15
   1.9470651e-03   1.8346826e-15
   1.9299260e-03   1.9427590e-15
   2.0916057e-03   2.0539282e-15
   2.1397133e-03   2.1681902e-15
   2.3010028e-03   2.2855450e-15
   2.4729997e-03   2.4059924e-15
   2.7629429e-03   2.5295329e-15
   2.6350963e-03   2.6561661e-15
   2.9060717e-03   2.7858921e-15
   2.9722699e-03   2.9187109e-15
   3.2588056e-03   3.0546224e-15
   3.4071963e-03   3.1936269e-15
   3.5769097e-03   3.3357241e-15
   3.6470313e-03   3.4809142e-15
   3.9577221e-03   3.6291971e-15
   3.9761318e-03   3.7805726e-15
   4.2203372e-03   3.9350410e-15
   4.4252306e-03   4.0926023e-15
   4.4829751e-03   4.2532564e-15
   4.6809745e-03   4.4170033e-15
   4.7525345e-03   4.5838428e-15
