# Supplementary material for: Determination of topological edge quantum numbers of fractional quantum Hall phases by thermal conductance measurements
Source: Nat Commun. 2022 Sep 3;13:5185. doi: 10.1038/s41467-022-32956-z (PMC9440925; doi:10.1038/s41467-022-32956-z)
Supplement: Supplementary file 3 — Source Data [file 41467_2022_32956_MOESM3_ESM.zip › Source_Data_file/Source_Data_Fig_3/Source_Data_Fig3(c)/Source_Data_Fig3(c)_J_Q_vs_T_M^2-T_0^2_for_nu=2_by_5_30mK.txt]

   T_M^2-T_0^2 (K^2)    J_Q (W)
  -2.0326045e-05   2.5455188e-19
   4.4866056e-06   2.6887043e-18
  -2.1486507e-05   7.7001938e-18
  -2.1422728e-05   1.5289020e-17
   3.2658401e-05   2.5455189e-17
   2.6790004e-05   3.8198692e-17
   2.4618969e-05   5.3519531e-17
   6.0980473e-05   7.1417710e-17
   4.7581338e-05   9.1893224e-17
   6.0540413e-05   1.1494608e-16
   6.0537904e-05   1.4057628e-16
   1.0344321e-04   1.6878380e-16
   9.8372854e-05   1.9956867e-16
   8.7837896e-05   2.3293088e-16
   1.6169207e-04   2.6887039e-16
   1.7303422e-04   3.0738728e-16
   2.1732888e-04   3.4848151e-16
   2.0730307e-04   3.9215307e-16
   2.5096519e-04   4.3840198e-16
   2.6922970e-04   4.8722822e-16
   3.0773463e-04   5.3863175e-16
   3.3587398e-04   5.9261266e-16
   3.4476284e-04   6.4917092e-16
   3.7243618e-04   7.0830652e-16
   4.3147144e-04   7.7001945e-16
   4.5603648e-04   8.3430965e-16
   5.0095390e-04   9.0117726e-16
   5.4427766e-04   9.7062221e-16
   5.5812161e-04   1.0426444e-15
   6.1505235e-04   1.1172441e-15
   6.5332294e-04   1.1944209e-15
   6.8949960e-04   1.2741754e-15
   7.2188607e-04   1.3565069e-15
   7.4739932e-04   1.4414159e-15
   7.8281687e-04   1.5289021e-15
   8.2968695e-04   1.6189658e-15
   8.9180727e-04   1.7116067e-15
   9.8860523e-04   1.8068251e-15
   1.0232899e-03   1.9046206e-15
   1.0913671e-03   2.0049938e-15
   1.1705425e-03   2.1079439e-15
   1.1881381e-03   2.2134717e-15
   1.2691345e-03   2.3215769e-15
   1.3055974e-03   2.4322591e-15
   1.3664135e-03   2.5455188e-15
   1.4077537e-03   2.6613557e-15
   1.5061779e-03   2.7797702e-15
   1.5159623e-03   2.9007617e-15
   1.6151362e-03   3.0243310e-15
   1.6474092e-03   3.1504771e-15
   1.6999195e-03   3.2792010e-15
   1.7533410e-03   3.4105019e-15
   1.8162218e-03   3.5443803e-15
   1.8555032e-03   3.6808359e-15
   1.8925878e-03   3.8198692e-15
