# Supplementary material for: Determination of topological edge quantum numbers of fractional quantum Hall phases by thermal conductance measurements
Source: Nat Commun. 2022 Sep 3;13:5185. doi: 10.1038/s41467-022-32956-z (PMC9440925; doi:10.1038/s41467-022-32956-z)
Supplement: Supplementary file 3 — Source Data [file 41467_2022_32956_MOESM3_ESM.zip › Source_Data_file/Source_Data_Fig_3/Source_Data_Fig3(c)/Source_Data_Fig3(c)_J_Q_vs_T_M^2-T_0^2_for_nu=2_by_5_40mK.txt]

   T_M^2-T_0^2 (K^2)    J_Q (W)
  -1.4374117e-05   2.5455188e-19
   9.2289513e-07   2.6887043e-18
  -5.1501308e-06   7.7001938e-18
  -1.8261421e-05   1.5289020e-17
   2.0446730e-05   2.5455189e-17
  -4.3237853e-06   3.8198692e-17
   1.0564150e-05   5.3519531e-17
   4.4235055e-05   7.1417710e-17
   2.1412512e-05   9.1893224e-17
   2.4155111e-05   1.1494608e-16
   5.7608471e-05   1.4057628e-16
   5.1746104e-05   1.6878380e-16
   1.2979974e-04   1.9956867e-16
   1.3481792e-04   2.3293088e-16
   1.6715207e-04   2.6887039e-16
   1.8246544e-04   3.0738728e-16
   2.1502237e-04   3.4848151e-16
   2.5031048e-04   3.9215307e-16
   2.4968180e-04   4.3840198e-16
   2.7510881e-04   4.8722822e-16
   3.0755546e-04   5.3863175e-16
   3.2429321e-04   5.9261266e-16
   3.5793671e-04   6.4917092e-16
   3.9899314e-04   7.0830652e-16
   3.9173230e-04   7.7001945e-16
   4.6578552e-04   8.3430965e-16
   5.0821252e-04   9.0117726e-16
   5.3022948e-04   9.7062221e-16
   5.9225709e-04   1.0426444e-15
   6.3690552e-04   1.1172441e-15
   6.8575244e-04   1.1944209e-15
   7.1978048e-04   1.2741754e-15
   7.5088638e-04   1.3565069e-15
   7.5167708e-04   1.4414159e-15
   7.8563555e-04   1.5289021e-15
   8.5625875e-04   1.6189658e-15
   9.3043541e-04   1.7116067e-15
   1.0005412e-03   1.8068251e-15
   1.0652603e-03   1.9046206e-15
   1.1027929e-03   2.0049938e-15
   1.1228617e-03   2.1079439e-15
   1.1969157e-03   2.2134717e-15
   1.2656237e-03   2.3215769e-15
   1.2922520e-03   2.4322591e-15
   1.3698167e-03   2.5455188e-15
   1.4415505e-03   2.6613557e-15
   1.4351991e-03   2.7797702e-15
   1.4740828e-03   2.9007617e-15
   1.5515029e-03   3.0243310e-15
   1.6188598e-03   3.1504771e-15
   1.6746261e-03   3.2792010e-15
   1.7302870e-03   3.4105019e-15
   1.7447321e-03   3.5443803e-15
   1.8142981e-03   3.6808359e-15
   1.8523704e-03   3.8198692e-15
