# Supplementary material for: Determination of topological edge quantum numbers of fractional quantum Hall phases by thermal conductance measurements
Source: Nat Commun. 2022 Sep 3;13:5185. doi: 10.1038/s41467-022-32956-z (PMC9440925; doi:10.1038/s41467-022-32956-z)
Supplement: Supplementary file 3 — Source Data [file 41467_2022_32956_MOESM3_ESM.zip › Source_Data_file/Source_Data_Fig_3/Source_Data_Fig3(c)/Source_Data_Fig3(c)_J_Q_vs_T_M^2-T_0^2_for_nu=2_by_5_60mK.txt]

   T_M^2-T_0^2 (K^2)    J_Q (W)
  -2.0057609e-05   2.6887043e-18
  -3.3031440e-05   7.7001938e-18
  -2.8943671e-05   1.5289021e-17
  -2.9174410e-05   2.5455188e-17
   5.1055550e-05   3.8198692e-17
   6.0622544e-05   5.3519531e-17
   2.5741318e-05   7.1417710e-17
   3.1957316e-05   9.1893226e-17
   1.7098810e-05   1.1494608e-16
   6.1191974e-05   1.4057627e-16
   1.0784791e-04   1.6878380e-16
   1.0734389e-04   1.9956867e-16
   1.4727360e-04   2.3293088e-16
   1.4375553e-04   2.6887039e-16
   1.7267993e-04   3.0738728e-16
   2.4472678e-04   3.4848151e-16
   1.9650647e-04   3.9215307e-16
   2.3064033e-04   4.3840198e-16
   2.7019243e-04   4.8722822e-16
   2.9548220e-04   5.3863175e-16
   3.2194590e-04   5.9261260e-16
   3.5457826e-04   6.4917092e-16
   3.9342285e-04   7.0830652e-16
   4.4372967e-04   7.7001938e-16
   4.9681518e-04   8.3430973e-16
   5.0451280e-04   9.0117726e-16
   6.0133164e-04   9.7062221e-16
   5.5753677e-04   1.0426444e-15
   6.1356943e-04   1.1172441e-15
   6.5863559e-04   1.1944210e-15
   7.9137861e-04   1.2741753e-15
   7.1750037e-04   1.3565070e-15
   7.5127259e-04   1.4414159e-15
   8.3814864e-04   1.5289021e-15
   8.9203848e-04   1.6189658e-15
   8.8644385e-04   1.7116069e-15
   9.1639728e-04   1.8068251e-15
   1.0824499e-03   1.9046207e-15
   1.1374280e-03   2.0049937e-15
   1.1487677e-03   2.1079442e-15
   1.1054963e-03   2.2134717e-15
   1.2365799e-03   2.3215766e-15
   1.2717398e-03   2.4322591e-15
   1.3304547e-03   2.5455188e-15
   1.3593566e-03   2.6613557e-15
   1.4333811e-03   2.7797700e-15
   1.4435318e-03   2.9007618e-15
   1.5400344e-03   3.0243309e-15
   1.5788275e-03   3.1504771e-15
   1.7031127e-03   3.2792007e-15
   1.7279795e-03   3.4105019e-15
   1.7535862e-03   3.5443803e-15
   1.8157641e-03   3.6808359e-15
   1.8194155e-03   3.8198692e-15
