# Supplementary material for: Determination of topological edge quantum numbers of fractional quantum Hall phases by thermal conductance measurements
Source: Nat Commun. 2022 Sep 3;13:5185. doi: 10.1038/s41467-022-32956-z (PMC9440925; doi:10.1038/s41467-022-32956-z)
Supplement: Supplementary file 3 — Source Data [file 41467_2022_32956_MOESM3_ESM.zip › Source_Data_file/Source_Data_Fig_4/Source_Data_4(a)_Thermal_cond_vs_bath_temp_T_for_nu=1_by_3.txt]

Temp (mK)    Thermal conductance     err(standard deviation
             (in units of kappa_0T)  error in slope fitting)    
                                         
   20                    1.00          0.03
   30                    1.01          0.04
   40                    1.02          0.05
   50                    0.99          0.04
   60                    0.96          0.03
