# Supplementary material for: Determination of topological edge quantum numbers of fractional quantum Hall phases by thermal conductance measurements
Source: Nat Commun. 2022 Sep 3;13:5185. doi: 10.1038/s41467-022-32956-z (PMC9440925; doi:10.1038/s41467-022-32956-z)
Supplement: Supplementary file 3 — Source Data [file 41467_2022_32956_MOESM3_ESM.zip › Source_Data_file/Source_Data_Fig_4/Source_Data_4(a)_Thermal_cond_vs_bath_temp_T_for_nu=3_by_5.txt]

Temp (mK)    Thermal conductance     err(standard deviation
             (in units of kappa_0T)  error in slope fitting)
   20                 3.09                    0.11
   25                 2.99                    0.11
   30                 3.11                    0.12
   35                 2.85                    0.10
   40                 2.29                    0.10
   45                 1.85                    0.06
   50                 1.18                    0.04
   55                 0.98                    0.03
   60                 0.99                    0.03
